# Supplementary material for: DNA-binding site II is required for RAD51 recombinogenic activity in Arabidopsis thaliana
Source: Life Sci Alliance. 2024 May 20;7(8):e202402701. doi: 10.26508/lsa.202402701 (PMC11106524; doi:10.26508/lsa.202402701)
Supplement: Supplementary file 1 [file LSA-2024-02701_SdataF3.xlsx]

## Sheet: Figure 3D
N° of RAD51 foci per nucleus
Untreated			2h after 30 µM MMC			8h after 30 µM MMC
Col0	T1-1	T1-2	Col0 2H	T1-1 2H	T1-2 2H	Col0 8H	T1-1 8H	T1-2 8H
0	0	0	0	0	1	0	2	0
0	0	2	7	4	0	0	0	0
0	0	1	1	1	6	0	0	0
0	1	6	0	5	1	0	3	1
0	0	8	0	1	12	0	0	0
0	1	0	0	1	8	0	0	51
0	1	1	0	1	1	0	11	26
0	6	0	1	2	0	0	1	0
1	0	0	0	0	8	0	0	0
0	2	0	0	0	11	0	1	0
0	0	0	1	8	1	0	9	0
0	0	2	1	4	11	0	0	0
0	2	1	0	4	0	0	0	0
0	4	1	9	0	9	0	0	0
0	1	0	0	0	0	0	0	0
0	0	1	0	0	0	0	0	18
0	1	2	0	2	4	2	0	0
0	5	0	0	3	3	0	0	0
0	1	2	0	0	1	0	28	0
0	0	0	0	2	0	0	40	0
0	0	0	0	0	0	0	0	0
0	2	1	0	1	6	0	3	0
0	0	0	0	0	0	0	28	18
0	0	0	0	0	3	0	8	8
0	0	1	3	1	3	0	1	0
0	0	0	4	1	27	0	43	0
0	0	0	0	0	0	0	1	27
0	1	4	0	0	0	0	0	0
0	0	1	0	0	0	0	0	0
0	0	1	1	0	0	0	22	0
0	0	0	0	5	0	0	0	0
0	1	0	0	0	1	0	2	0
0	0	1	0	2	0	0	0	0
0	0	0	0	1	0	0	0	0
0	0	5	0	0	11	0	24	0
0	1	4	0	0	0	0	3	31
0	0	3	6	1	2	1	3	0
0	0	6	0	5	0	10	0	0
0	0	0	0	1	7	0	0	0
0	0	2	0	0	1	0	0	0
0	1	4	1	0	0	0	0	0
0	1	1	0	7	3	0	0	4
0	2	0	1	0	2	1	15	0
0	0	0	1	0	2	0	0	0
0	0	0	0	0	1	0	2	0
1	0	0	0	0	1	0	15	0
0	1	4	0	0	3	0	1	0
0	2	0	0	0	0	0	11	0
0	0	0	0	1	0	1	3	15
0	0	0	0	0	3	0	0	0
0	0	0	0	7	0	0	0	0
0	0	0	0	0	2	0	0	0
0	0	6	0	0	14	0	0	3
0	0	2	0	1	1	0	10	4
0	0	0	0	1	13	0	9	15
0	0	0	0	1	5	0	0	5
0	0	2	6	1	1	0	3	1
0	1	2	0	1	0	2	0	0
0	0	0	0	0	3	0	2	0
0	3	1	0	3	2	0	16	13
0	1	1	3	3	0	0	0	0
1	0	0	6	6	0	0	0	0
0	0	1	0	0	7	0	0	0
0	0	0	0	3	2	0	1	0
0	0	1	0	2	0	0	0	0
0	0	3	0	0	1	0	0	20
0	0	4	0	1	0	0	0	0
0	2	6	1	3	0	0	22	0
0	0	0	0	0	1	0	16	45
0	0	0	0	3	0	0	0	0
0	0	1	0	1	0	0	0	0
0	1	2	0	0	0	0	0	0
0	0	3	0	0	0	0	0	9
0	0	0	1	1	0	9	5	0
0	0	2	0	0	0	0	0	0
0	0	0	0	1	2	12	14	0
0	0	0	1	1	0	0	2	0
0	1	2	0	0	0	0	0	0
0	0	0	3	2	1	0	6	0
0	0	0	0	2	0	5	0	2
1	0	3	0	2	0	0	1	10
0	0	1	0	0	0	0	11	13
0	0	1	0	2	2	0	34	0
0	0	0	3	1	0	0	1	47
0	0	1	0	1	0	0	13	29
0	0	0	0	0	0	11	0	50
0	0	3	0	4	0	0	0	42
0	0	0	1	0	9	0	0	0
0	0	1	2	5	0	0	0	0
0	6	2	0	5	11	3	4	0
0	8	1	0	1	4	0	58	3
0	0	0	0	2	0	9	0	0
0	2	0	0	1	0	0	2	0
0	0	0	0	4	0	0	0	0
0	0	0	0	1	0	0	0	0
0	0	0	0	4	4	0	0	9
0	1	0	0	4	2	0	0	0
0	4	0	0	5	12	0	24	0
0	5	0	0	3	0	0	3	36
0	0	0	0	2	0	0	0	1
0	1	0	0	0	17	0	1	0
0	0	0	0	0	2	1	0	1
0	0	0	2	4	2	0	0	54
0	0	0	0	3	2	0	0	33
0	0	0	0	3	1	0	0	21
0	0	0	0	3	0	0	37	15
0	4	0	0	7	0	0	0	51
0	0	0	0	1	3	0	3	28
0	0	0	0	1	0	0	0	0
0	1	0	0	10	0	0	0	0
0	0	0	0	1	2	0	0	53
0	0	0	1	3	1	0	0	35
0	3	0	0	0	0	0	0	23
0	1	0	0	0	0	5	0	0
0	0	0	0	0	0	0	0	8
0	0	0	0	0	15	3	0	0
0	1	0	0	1	1	0	6	39
0	0	0	0	0	1	0	1	0
1	2	0	0	3	3	0	0	0
0	0	0	0	1	4	0	26	0
0	4	0	1	2	0	1	0	2
0	3	0	4	2	3	0	0	0
0	3	0	0	3	2	0	4	18
0	0	0	0	1	2	0	1	0
0	0	0	2	1	1	0	0	1
0	0	0	4	0	0	0	0	0
0	1	0	0	0	24	0	0	0
0	0	0	2	0	8	8	0	0
0	0	0	2	0	0	0	0	0
0	0	0	0	2	0	10	8	51
0	0	0	1	4	0	0	0	0
0	0	0	0	2	10	5	0	1
0	0	0	0	1	1	0	10	0
0	0	0	0	0	15	0	0	0
0	0	0	0	0	0	5	0	21
0	0	0	0	2	9	14	1	0
0	1	0	0	3	1	0	6	29
0	0	1	0	2	3	0	14	32
0	0	0	0	4	4	0	3	2
0	0	0	0	1	0	11	21	0
0	0	0	0	1	1	1	9	0
0	0	0	0	6	4	0	11	0
0	0	0	0	1	0	0	9	0
0	0	3	4	4	1	28	0	17
0	0	4	0	1	1	0	2	17
0	0	6	0	5	0	0	1	3
0	0	0	0	1	1	9	0	0
0	0	1	0	2	0	0	0	30
0	1	1	1	9	0	0	0	14
0	0	1	0	11	0	0	0	27
0	0	0	5	12	1	11	6	0
0	0	1	0	2	0	12	0	0
0	0	3	8	12	0	0	18	0
0	0	0	1	1	2	0	2	6
0	0	2	0	0	0	1	5	0
0	0	3	2	2	0	3	33	0
0	0	3	0	0	3	4	19	4
0	0	4	1	0	1	4	2	0
0	0	3	0	0	0	0	0	0
1	0	0	1	0	3	0	0	0
0	1	3	0	0	9	0	1	0
1	0	0	2	0	4	1	4	0
0	0	1	3	0	2	0	0	0
0	0	1	2	0	1	0	0	0
0	0	2	6	0	5	7	0	0
0	0	0	3	19	0	0	2	0
0	5	0	1	0	1	0	23	0
0	0	0	0	0	0	0	0	0
0	0	0	1	2	0	0	41	0
0	0	0	1	0	12	18	0	1
0	8	4	2	0	2	0	2	39
0	1	3	0	0	3	6	1	1
0	7	0	0	23	4	4	0	0
0	1	1	0	0	0	10	0	0
0	2	0	3	1	3	0	0	26
0	0	0	3	0	1	0	0	0
0	2	5	0	0	0	0	0	22
0	0	1	1	0	1	0	1	0
0	0	0	0	0	0	0	0	11
0	0	1	0	0	1	0	4	0
0	2	3	0	12	1	0	3	0
0	2	0	0	2	1	6	1	0
0	1	6	0	0	1	0	0	24
0	6	1	3	0	3	0	0	0
0	2	0	1	0	1	5	0	0
0	3	2	0	0	0	9	0	5
1	0	2	0	0	0	1	0	19
0	0	1	0	1	0	2	0	19
0	0	0	0	1	0	1	8	1
0	1	0	0	0	3	0	0	0
0	0	8	5	0	0	0	0	0
0	0	0	5	0	7	9	0	0
0	0	1	0	0	3	22	0	0
0	0	0	0	1	6	3	0	0
0	0	3	0	0	0	0	1	0
0	0	3	0	5	0	0	1	0
0	6	6	0	0	1	0	0	0
0	0	3	0	0	2	7	0	0
0	0	5	0	0	0	11	0	0
0	3	0	0	0	0	7	2	15
0	0	0	1	1	0	3	16	0
0	0	0	0	0	3	0	0	0
0	0	0	0	7	0	3	12	0
0	0	0	0	0	4	27	3	8
0	0	0	0	0	5	7	0	0
0	3	0	0	0	1	3	5	0
0	4	0	1	2	2	15	0	39
0	3	0	0	1	4	1	0	0
0	0	0	0	1	18	0	0	0
0	0	0	0	0	8	5	1	0
0	0	0	0	0	10	3	0	2
0	1	0	3	0	0	1	1	0
0	0	0	0	23	2	9	8	5
0	0	0	1	0	13	20	0	0
0	0	0	6	0	0	0	11	24
0	0	0	0	0	0	1	0	8
0	1	0	0	0	1	0	1	0
0	2	0	3	0	0	2	0	9
0	0	0	0	0	0	0	2	37
0	0	0	1	2	3	0	0	0
0	0	0	8	1	2	0	1	0
0	0	0	0	2	0	10	0	0
0	6	0	0	0	0	0	0	0
0	0	0	0	0	0	0	0	36
0	0	0	1	8	0	0	0	10
0	0	0	1	0	5	0	1	10
0	0	0	0	0	12	0	11	0
0	0	0	1	0	1	0	13	8
0	0	0	0	0	0	0	3	22
0	1	0	8	0	0	0	17	10
0	0	0	1	0	0	0	18	0
0	0	0	0	1	0	11	0	0
0	0	0	0	0	0	21	0	0
0	0	0	1	0	0	0	0	7
0	0	0	1	0	10	18	0	0
0	0	0	0	1	3	1	0	0
0	0	0	0	0	0	1	4	0
0	3	0	0	0	0	0	0	1
0	7	0	0	0	0	0	23	0
0	0	0	2	0	12	16	1	0
0	0	0	2	0	0	0	0	0
0	0	0	0	1	0	0	0	1
0	1	0	0	0	3	0	0	0
0	1	1	0	0	4	14	0	0
0	6	0	0	0	2	0	0	0
0	1	0	0	0	0	0	0	0
0	0	0	0	0	3	0	3	0
0	3	0	5	0	16	0	0	2
0	0	0	0	1	0	0	17	0
0	0	0	1	1	0	17	1	10
0	2	0	0	0	0	0	0	0
	2	0	2	0	0	7	0	0
	0	0	0	0	8	0	0	0
	2	0	1	0	0	0	0	0
	1	0	0	0	1	7	0	5
	0	0	0	0	0	0	0	0
	1	0	0	5	0	0	0	1
	3	0	0	0	0	16	0	1
	0	0	0	0	7	0	0	0
	0	0	0	1	31	1	0	4
		0	0	1	0	0	0	0
		0	0	0	0	0	0	0
		0	0	0	0	0	0	0
		0	0	0	2	0	13	0
		0	3	1	28	7	0	0
		0	0	0	10	0	0	0
		0	0	3	8	0	27	0
		0	3	0	4	0	0	0
		0	5	0	0	0	10	0
		0	0	0	0	2	3	0
		1	0	0	0	0	0	0
		0	0	0	0	0	5
		0	3	1	0	13	3
		1	0	0	0	0	27
		0	0	0	2	0	0
		0	0	1	0	18	5
		0	0	1	1	0	2
		0	0	0	0	15	11
		0	0	0	0	0	0
		0	0	0	14	0	16
		0	0	0	0	0	0
		3	0	0	3	8	0
		2	0	0	0	0	0
		0	0	1	0	0	0
		0	0	0	0	0	14
		0	0	0	0	1	0
		0	0	0	0	0	11
		0	0	1	0	0	1
		0	1	1	0	0	0
		0	0	0	0	0	0
		0	0	0	0	0	0
		0	0	0	2	23	2
		0	0	0	0	0	0
		0	0	1	0	0	0
		0	0	0	0	0	0
		0	0	0	1	0	0
		0	0	0	2	0	0
		0	1	10	5	0
		0	0	0	3	0
		0	0	0	5	16
		0		0	6	1
		0		0	2	0
		0		1	0	0
		0		0	0	26
		2		0	1	12
		0		32	17	0
		0		0	0	0
		0		0	0	15
		0		0	0	0
		1		1	0	0
		0		0	0	0
		0		1	0	0
		0		0	0	0
		0		0	0	0
		0			11	0
					0	0
					0	9
					0	0
					0	0
					0	3
					0	0
					0	10
						16
						0
						0
						0
						0
						0
						0
						0
						0
						0
						0
						0
						0
						0
						0
						0
						0
						0
						0
						0
						2
						0
						0
						9
						0
						1
						0
						0
						0
						0
						0
						0
						0
						0
						0
						0
						0
						0
						0
						1
						0
						0
						0
						0
						0
						0
						0
						0
						0
						0
						0
						0
						0
						0
						14
						0
						0
						0
						0
						3
						0
						0
						0
						0
						0
						0
						0
						0
						0
						0
						0
						0
						0
						0
						0
						0
						25
						0
						0
						0
						0
						1

## Sheet: Figure 3E
	Nb of RAD51 foci per nucleus
	0	1-2	3-10	11-20	>20
WT	164	5	0	0	0
T1-1	99	32	14	0	0
T1-2	176	50	37	0	0
WT 2H	217	50	33	0	0
T1-1 2H	169	91	46	5	3
T1-2 2H	161	72	65	20	4
WT 8H	303	27	38	28	8
T1-1 8H	170	42	37	29	19
T1-2 8H	177	18	21	20	35
