# Supplementary material for: DNA-binding site II is required for RAD51 recombinogenic activity in Arabidopsis thaliana
Source: Life Sci Alliance. 2024 May 20;7(8):e202402701. doi: 10.26508/lsa.202402701 (PMC11106524; doi:10.26508/lsa.202402701)
Supplement: Supplementary file 2 [file LSA-2024-02701_SdataFS1.xlsx]

## Sheet: Figure S1A
Mean Intensity per RAD51 focus (arbitrary unit)
Untreated			2h after 30 µM MMC			8h after 30 µM MMC
Col0	T1-1	T1-2	Col0 2H	T1-1 2H	T1-2 2H	Col0 8H	T1-1 8H	T1-2 8H
289	171.917	327.786	164.083	160.833	179.833	139.857	188.667	124.385
241.875	140.923	363.071	184.769	274.182	233.6	158.167	175.583	114.786
476	162.25	315.846	160	170.273	332.636	168.25	177.25	130.545
331.5	160	373.5	135.923	187.818	234	163.333	221.455	128.833
131	178.333	192.357	142.667	170.417	201.667	155.75	212	112.857
180.833	271.25	382	137.077	226.545	176.417	169.2	222	127.833
118.667	152.583	249.5	132	181	206.3	153.667	209.083	113.286
199	161.167	194.867	168.714	199.583	211.25	149.583	194.909	131.083
		214.769	133.857	223.167	187.5	145.923	189.75	134.5
	287.667	291.6	150.917	217.75	220	160.583	240.615	129.455
	197.583	277.571	134.214	186.091	270.545	165.846	182.833	130.273
	240.667	213.688	145.385	162.167	184.25	155	238.727	128
	232.833	215.714	251.364	190.273	199.545	161.25	214.083	132.636
	220.333	264.5	154	206.917	223.364	151.846	183.417	123.333
	211.273	200.875	150.818	196.364	184.727	158.769	219.727	117.538
	329.5	235.923	188.231	199.75	226.25	154.583	170.385	117.846
	266.625	214.143	186.6	181.5	253.667	167.25	219.273	115.667
	316.909	265.286	188.4	170.083	234.2	149.75	205	131.667
	386.75	275.571	231.769	183.308	274.833	187.231	175.75	127.545
	256.1	435.625	170.833	183.692	244.182	185.75	237.273	131.538
	264.455	204.071	157.091	185.909	276.455	187	250.833	124
	324.917	198.143	145.846	198.25	215.615	163.667	203.417	130.1
	211.417	225.867	131.286	197.231	191.667	157.909	209	122.364
	311	260.125	150.909	182.8	199.917	187.25	264.364	118.818
	337.333	247.8	149.455	362.4	224.917	167.077	273.8	123
	246.7	245	191	220.769	450.583	156.154	177.75
	207.636	196.6	159.583	167.727	171.833	160	199.6	237.091
	244.636	214.786	168.3	213.167	219	150.846	194.909	234
	227.462	228.091	151.364	224.636	189	168.091	194	345.75
	216.75	201.571	155.462	228	691.455	161.583	222.769	245.083
	298.444	300.25	138.077	163.667	171.667	179.833	203.917	249.462
	298.909	442.857	141.143	189	291.333	166.7	211.091	671.917
	277.8	219.067	157.714	170	207.7	173.364	227.273	244.75
	198.727	245.786	141.25	186.643	225.364	145.231	184.273	370
	297.417	203.385	158	184.083	202.444	159.818	211.833	391.818
	200.545	229	144.286	168.333	212.455	149.917	183.833	381.111
		216.786	150.429	196	176.25	193.455	203.333	565.545
	693.308	277.714	141.857	201.333	225.583	168.846	253.909	556.636
	269.692	237.643		163.333	203.5	176.455	203.364	325.091
	920.75	199.214	171.9	203.1	204.182	164.182	229.364	397.25
	363.2	187.2	244.6	226.917	208.222	151	176.417	353.417
	283.417	200.769	196.25	209.833	195.75	180.091	195.75	614.3
	421	534.643	162.273	381.308	470.846	168.643	211.182	243.417
	648.667	204.846	155.167	261.571	480.75	148.769	247.7	277.692
	274.533	244.786	187.545	241	388.636	183.273	220.545	516
	430.182	212.143	176.25	178.538	212.182	194.077	194.917	254.091
		193.357	156.417	196.333	201.333	154	188.167	289.083
	263.786		204	249.25	177.25	166.692	184.182	400.692
	294.667	239.455	159.846	157	262	156.5	217.417	235.545
	623.538	201.083	152.923		211.545	179.4	201.385	327.583
	330.583	187.333	148.385	178.3	205.4	183.417	185.846	242.846
	307.364	250.75	146.286	166.455	304.077	150.917	209.818	255.1
	305.25	217.5	165.727	175.75	208.182	153.231	188.091	236.786
	359.083	192.545	167.167	176	306.5	152.083	188.818	343
	287.917	154.933	157.333	206.077	182.545	166.9	191	336.091
	345.667	206.5	204.286	180.692	183.917	179.182	206.182	272.818
	586.8	198.667	177.25	213.333	202	152.667	180.083	258.583
	333.75	266.545	246.25	166.909	205.667	152.714	248.417	260.333
	284.75	219.091	169.833	183	189.364	164.917	183	274.385
	597.4	287.667	182.273	169.818	203.333	152.5	243.818	249.333
	408.727	270.154	180.273	169.25	172.083	152.917	214.417	335.333
		236.273	248.818	212.182	283.667	176.1	226.917	329.167
	264.1	494.917	162.5	210.9	226.545	172.667	176.583	227.167
	485.7	256.545	191.083	158.462	332.833	161.417	388.083	288.125
	435.583	424.9	167.455	214.714	182.273	143.769	250	260.5
	343.636	260.769	185.5	285.417	289.5	145.308	196.1	283.364
	226	185.417		181	207.273	163.833	196.455	376.455
	243.167	226.364	155.909	156.538	192.909	175.455	182.385	240.833
	263.917	170.692	166.091	169	168	144.769	174.643	239.818
	288.917	191.25	158.333	187.667	187.455	146.385	232.909	285.167
	286.25	297.308	358.2	192	182.25	194.636	220.583	401.25
	227.923	229.9	171.818	205.5	200	145.467	229.167	321.455
	234.636	188	186.545	222.5	370.455	183.545	293.9	253.667
	286.875	174.583	163	187.636	183.5	161.091	279.4	330.75
	230.167	211.636	217	277.5	239.455	179	183.091	323.417
	214.917	179.5	183.308	172.833	192.2	160.727	220.818	253.643
	676.273	164.786	172	267.167	223.333	138.333	162.786	289.182
	376.818	182.083	204.2	167.167	317.083	159.5	220.818	382.7
	253.273	172.385	178.923	159.917	172.385	177.545	203.833	234.545
	339.182	183	167.818	182.7	200.333	232.417	207.182	232.417
	256.6	191.25	162.25	173.833	204.083	204.167	177.75	231.308
	241.1	238	134.2	264.273	196.364	228.385	186.545	254.769
	212.083	217.545	164.727	278.222	190.545	160.917	186.083	227.615
	317.083	329.667	170.636	156.769	177.333	151.417	184.818	275.909
	282.25	179.417	151.5	143.4	163.286	165.818	196.5	243.667
	221.091	225.182	160.182	165.5	178.308	164.5	206.571	284.1
		458.917	161.083	156.462	174.417	161.667	226.455	249.5
	289.091	263.917	173.833	148.571	183.667	149.75	233.846	317.077
	358.091	180.455	158.083	200.636	194.455	141.214	190	259.769
	381	183.545	184.25	180.769	165.462	196.167	224.875	248.154
	418.25	274.636	222.455	162	270.1	152.167	232.75	308.636
	297.417	204.25	160.333	150.357	245.75	163.9	183.091	357.167
	295.545	246.222		247.333	193.75	152.769	203.75	330.083
	489.2	189.091	141.154	606.2	205.231	157.333	251.75	316.833
	380.182	209.1	146.667	208.545	180.083	173	184.833	349.5
	292.545	279	164.273	217.636	255.364	147.846	204.909	342.167
	263.154	188.909	172.273	175.75	241.333	134.2	202	378.455
	276.818	307.091	170.636	170.364	251.6	151.417	183.643	275.091
	389.545	223.545	144.667	192.917	199.273	139.357	210.6	249.5
	278.786	267.1	143.692	283.222	213.9	157.769	197.833	256.455
	279.5	519.417	133.929	168.583	181.917	162.5	166.857	232.167
	299.25	275	137.429	255	181.636	178.727	179.357	254.417
	390.917	213.917	133.357	235	176.083	169.25	229.538	351.1
	316.333	550.909	129.467	163.75	210.818	158.727	220.2	350.375
	344.25	502.7	157.385	195.091	239.727	155.083	184.273	312.818
	345.182	291.6	134.929	162.333	210.75	143.769	186.083	278.8
	303.6	173.917	139	187.545	175.25	179.909	179.846	335.818
	270.75	214	132.214	270.727	278.25	153.417	183.636	491.417
	354.444	168.154	139.077	165.167	178.909	170.273	181.083	370.091
	306.929	183.364	185.455	156	178	167.182	183.583	321.9
	372.6	179.5	189.667	266.273	201.636	152.462	180.167	261.727
	297.75	188.091	177.875		198.538	145.538	205.273	314.385
	289.25	215.083	135.857	241	205.636	171.091	194	236.273
	353.167	189.3	135.357	176	435.917	150.167	188.083	327.833
	553.182		147.833	182.727	318.333	150.917	194.364	377.2
		215.778	171.167	247.273	179.25	183.333	201.182	277.3
	451	197.364	195.182	223.9	204.818	159.923	187.833	330.6
	223.333	293.455	162.917	185.4	403.455	176.455	197.25	230.917
	409.818	216.667	147.538	161.167	195.917	233.917	188.364	364.182
	193.583	319.692	168	198.5	175.583	187.417	204.364	227.214
	189.6	219.182	156.909	188.25	166.462	154.917	237.727	238
	315.583	182.583	156	228.1	172.385	138.429	195.1	522.091
	711.182	256.444	146.917	181.909	174	152.583	180.917	312.545
	175.083	190	216.833	166.667	193.083	188.818	212.538	294.083
	216.727	187.545	170.273	165.231	258.091	159.167	197.846	236.583
	176.667	178.538	158.9	184.727	190.545	222.455	201	324.786
	201	242.545	147.917	155.615	208.308	175.75	281.917	335.846
	209.6	233.333	152.75	179.5	189.091	150.167	175.429	354.8
	555.636	176.714	179.5	237.273	171.917	145.714	181.083	424.75
	176.917	223.167	145.417	208.545	192.167	145.154	195.636	237.727
	237.4	243.846	159.364	304.636	173	173.333	216.273	312
	262.4	223.714	157.417	205.545		177.833	238.75	288.909
	202.786	207.667	184.75	211.182	753.333	170.455	186.455	258
	295.25	212.3	169.583	192.5	205	157.727	201.857	285.1
	229.615	410.75	139.769	237.9	213.417	165.6	184.455	397
	185.5	179.769	160.727	183.083	235.455	158.545	189.091	298.917
	460.909	189.25	164.091	210.25	228.182	176.917	176	270.333
	216.818	255.091	145.167	182.909	204.25	170.167	183.308	247.273
	190.9	192.25	151.462	174.083	511.636	218.7	164.5	254.909
	225	204.5	134.214	219.9	302.818	178.182	205.583	311.455
	316.818	236.917	136	149.857	216.833	161.545	184.462	344.667
	157.2	223.7	151.091	234.5	390	152.083	187.833	303.636
	184.583	209.7	175.909	195.5	238.818	150.917	219.333	247.308
	267.917	284.455		158.923	214.818	168.385	188.667	510.111
	383.833	195.667	226.273	261.667	211.636	146.857	185.538	408
	209.091	402.833	188.083	160.5	332.333	156.846	181.083	309.818
	199.167	355.333	205.909	180.818	419.917	158.417	198.273	347
	191.667	224.083	149.25	163.5	215.909	143.692	179.083	264.8
	234.167	227	142.231	223.909	239.818	156.417	205.091	338.833
	215.75	325.7	146.583	238.077	225.545	169.909	179.5	304.917
	195.182	222.333	140.538	245.538	406.8	169.333	193.182	421.214
	191.273	247.833	141.615	170.417	248.3	151.167	197.75	611.4
	234.5	206.667	148.417	216.75	244.889	163.909	180.667	326.071
	244.636	294.9	137	155	254.833	187.273	184.417	521.083
	482.7	312.75	133.6	160.917	279	143.692	186.545	446.667
	247.7	192	162.182	159.929	231.75	144.308	177.333	494
	198.909	375.917	139.786	271.25	199.769	145.929	177.583	253.769
	225.75	193.364	158.091	251.625	236.417	155.833	168	534.5
	210.455		178.727	231.462	204.583	149.917	233.083	296.417
	775.7	309.833	148.083	183.083	292.455	140.143	186.25	435.692
	219.583	441.083	225	197.5	341.273	165.333	176.25	234.667
	202.5	267.333	160.357	167.417	245.667	248.083	182.083	541.818
	792.538	260.818	179.583	166.417	240.909	149.5	212.727	311
	230.667	281.5	165	185.083	222.636	174.25	181.385	345.857
	194.5	322.077	147.231	182.455	284.909	150.231	167.571	370.167
	231.917	210.385	148.154	311.375	215.455	163.8	190.25	284
	216.818	411.583	145.923	327.455	290.583	189.5	189.455	299.909
	215.273	507.455	151.571	412.625	491.5	157.417	175.769	368.167
	186.917	246.182	159.455	197.917	300.727	172.417	257.417	330.833
	217.417	212.417	207.625	184.833	201.5	167.3	276.4	289.818
	210.333	243.727	146.833	262.3	237	153.231	185.182	426.25
	188.167	485.182	171.846	218.8	246	165.455	216.167	365.5
	190	262.273	175.667	157.643	330	197	187.571	263.727
	189.75	259.667	145.917	191.083	865.636	160.923	194.2	650.083
	215	268.455	140.923	166.5	200.769	174.615	174.917	538.917
	240.25	464.75	142.077	182.417	835.222	166.5	193.929	266.917
	185.636	251.583	136.5	232.75	296.917	145.429	262.273	309.667
	238.273	247.417	137.643	170.182	492.083	158.455	186.25	326.4
	227.75	426.417	224.917	210	415.8	246.222	187.636	231.167
	235.182	222.417	169.545	176.6	259.636	177.615	194.8	302
	180.091	242.417	149.923	164.167	284.25	184.083	196.583	231.833
	201.273	273.308	140.769	178.182	316.333	148.538	208.25	234.667
	176.417	558.857	155.833	183.75	487.909	160.692	175.769	334.4
	234.25	302.5	176.6	171.545	233.167	138.929	162.067	245.333
	224.833	314.667	147.5	169.846	268.273	146.846	181.917	293.091
	291.364	404.5	147.833	165.667	431.9	151.75	176.5	330.364
	500.5	209.583	230.182	148.929	277.6	156.545	167.571	254.167
	184.154	315.818	222.167	190.3	297.75	152.833	184	283.25
	229.75	333.083	155.636	162.25	226.364	150.333	207.5	254.3
	247.917	459.818	165.333	184.818	341.364	150.167	190.636	231.214
	251.182	374.818	159.727	188.818	432	139.857	253.273	224.583
	188.5	745.273		208.615	545.182	193.727	191.727	257.3
	235.083	231.917	259.818	170	261.417	154	186.417	311.308
	377.615		155.25	227.909	233.545	150.917	176.583	236.917
	173.25	178.167	178.273	206.909	223.333	163.917	200.2	323.727
	226.385	190.455	160.417	216.462	203.167	152.333	177.583	236.545
	288.091	463.727	166.818	234.385	255.182	165.083	252.091	352.167
	174.9	180.667	166.182	165.231	199.833	165.083	242	241.636
		198.75	176.769	196.2	264.727	159.091	217.875	241
	634.583	563	161.273	213.8	213	141.333	183.091	279.833
	322.917	206.727	182.3	179.6	240.75	141	178.25	264.167
	266.833	202.455	147.231		272.1	171.636	185.25	332.833
	276.143	239.273	210.8	164.583	237.583	154.25	243.4	302.25
	270.833	176.455	152.125	175.833	215.769	161.417	184.417
	263	304.727	139.6	157.75	224.182	222.5	182.727	192.769
	241.455	173.167	140.75	157.167	272.7	163.818	213.182	269.125
	246.25	209.083	141.143	183.364	278.583	156.214	224.273	254.231
	389.091	189.333		164.769	290.556	154	260.2	209.636
	207.818	165.692	182.833	231	234.5	144.615	247.909	226
	198.833	344.308	171.917	197.833	231.417	173.667	212.833	192.643
	335.833	171.571	151.286	265.846	254.6	145.769	232.636	243.273
	201.455	310.769	168.5	173.083	236	170.364	178.143	233.833
	237.182	188.5	211.273	310.5	209.364	151.583	245.462	254.167
	381	253.083	169.333	173.692	226.417	157.583	185	226.75
	212.25	250.5	169.417	173.182	215	153.667	201.615	324.333
	318.6	164.833	199.25	158.083	236.364	160.636	178.667	231.833
	441	233.545	191.6	239.9	208.167	157.182	383.75	351
	246.545	176.636	186.25	159.167	230.154	147.357	194.083	220.667
	225.7	157.077	152.615	180.727	241.909	140.714	192.727	274
	191.545	183.3	155.846	175.538	374.636	158.417	213.9	252.583
	204.1	169.636	175.909	167.385	234	166.5	180.083	240.583
	190	168.583	141.8	240.182	270.917	190.182	226.417	528.4
	240.455	170	202.75	213.273	240.909	175.167	165.643	255.364
	234	164.833	179.818	158.643	330.25	159.833	220.2	457
	256.583	165.667		206.091	279.167	155.583	245.636	477.167
	237.75	159.615		157.917	217.5	138.643	180.417	339.273
	207.818	224.636		203.75	220.1	164.818	226.091	420.9
	191.818	157.385		180.909	290.083	195.182	179.75	512.667
	202	195.9		174.6	241.154	203.6	214.917	210.364
	232.6	176.5		157.917	398.917	151	216.333	335.333
	289	189.917		153.077	210.545	156.273	179.5	261.1
	221.545	385.25		224.9	221.3	209.875	225.818	382
	284.667	394.5		159	204.333	151.333	191.091	204.833
	888.083	240.091		195.667	204.25	167.75	202.909	291.636
	483.455	232.545		223.167	249.5	164.3	181.5	197.583
	216.083	192.182		178.25	205.917	166.818	189	389.083
	214.154	274.333		168.5		177	173.786	470.818
	249.538	161.462		173.2	211.727	164.727	184.769	285.727
	207.727	186.8		168.25	201.143	202.667	175.667	344.846
	298.333	233.25		259.364	200.583	150.25	184.182	211.727
	287.273	470.5		169.091	219.167	159.833	188.455	221.273
	213.833	179.833		165.692	267	158.909	185.182	204.727
	205.571			146.5	213.667	161.909	216.333	267
		201.5		161.538	286.727	208.231	169.154	207.455
		238		161.833	328.8	134.4	275.643	248.769
		191.273		175.1	174.071		305.273	397.2
		207.455		167.364	209.5	209	172.143	215.545
		197.909		158.833	200.455	164.385	182.167	278.75
		212.3		172.9	277.7	164.083	192.75	196.833
		401.917		179.273	417.182	190.636	187.385	296.9
		258.333		243.692	237.333	231.455	193.417	218.083
		259.5		168.636	290.2	178.545	186.833	289.583
		251.909		234	189.083	171.333	210.308	393.909
		192.6		179.917	202	172.1	192.091	216.083
				220.583	212.636	171.909	175.333	372.417
		188.727		254.545	276.077	154.308	168.6	304.25
				224.4	222	171.833	183.273	231.833
		207.909		211	179.5	168.833	192.583	202.636
				181.143	225.583	171.417	184.083	328
				226.083	191.167	181.833	179	300.091
				187.3	222	168.364	186.364	378.455
				161.167	200.667	172.6	232.9	219
				198.5	213.5	198.5	187.167	296.6
				185.9	213.25	158.846	182.167	279.923
				168	174.429	173.083	189.091	573.167
				167	229.182	190	176.5	313.25
				167	189.667	161.833	236.417	337
				161.5	197.917	165	199.417	412
				196.333	244.556	177.2	184	304.2
				164.083	219.727	155.583	182.75	230.25
				164.583	287.727	170.917	182.833	275.5
				170.818	221.385	149.846	201.364	270.091
				219.583	285.083	162.692	169.643	215.833
				210.75	273.273	171.3	183.417	200.25
				214.917	196.182	166.727	200.667	233.846
				157.833	193.167	173.636	209	229
				214.727	233.417	166.5	183.727	277.25
				189.455	189.583	178.818	232.636	209.636
				189.385	222.455	155.083	197.833	259.615
				163	273.167	189.667	164.929	224.071
				180.1	249.417	171.4	182.5	261.182
				183.182	198.667	155.167	186.727	196.917
				158.583	207.455	155.667	181.333	311.667
				230.8	242.364	175.5	195.636	228.308
				237.846	209.917	161.385	196.3	242.154
				163.167	227.429	183.167	198.75	228.25
				168.455	226	217.091	243.231	180.643
				159.583	201.091	149.154	169.154	255.4
				160.917	215.5	145.857	179.667	313
				224.5	187.167	148.357	187.083	190.385
				177.5	287.833	176.5	185.5	308.818
				191.364	271.417	166.75	168.857	214.5
				198.727	187.75	170	195.091	253.111
				174.818	243.3	170.455	189.455	317.273
				185.455	196.909	164.083	187.917	268.917
				251.7	206.545	167.083	200.909	196.5
				178.545	219.636	166.667	177.167	199.357
				260	187.667	216	187	200.538
				233.727	223.5	168.273	225.5	550.455
				167.083	210.636	164.455	200.667	222.5
				176	196.545	160.615	183.182	317.091
				157.917	214.182	150.769	188.846	306.667
				195.75	273	176.2	197.857	291.909
				246.909	212.833	155.917	185.091	309.75
				170.909	243	157.154	181.083	318.167
				158.154	197.615	164.083	180.167	258.667
				233.5	271	177.083	206.909	425.273
					209.636	176.333	190.167	385.1
				276.917	334.583	169	178.417	243.25
				243.167	238.091	156.917	176.75	309.818
				215.909	192.25	179	205.154	230.636
				281.7	228.385	171.6	189.455	267.7
				186.615	203.077	171	179.077	224.583
				302.636	202.308	151.846	189.091	508.846
				270.667	196.667	184	198.333	194.385
				206.636	225.083	272.25	176.083	301.667
				207	232	168.455	177.75	258.444
				260.667	189.75	174.833	267	230.8
				225.167	357.333	164.636	220	214.417
				202.182	301.111	164.333	184.769	201.083
				276.769	207.167	204.636	225	203.25
				309.75	223.182	163.5	188.636	280.364
				272.417	206.818	167.667	258.818	208.5
				233.636	281.846	169.333	228.545	263.636
				228.667	234.917	151.462	244.273	270.7
				221.583	217.364	157.667	230.333	270.875
				193.923	221.667	214.417	175.667	220.273
				537.273	241.636	158.643	243.545	269.545
				198.5	188.583	158.667	206.583	206.455
				237.091	207.455	157.308	232.923	216.2
				185	262.636		231.909	265.667
				205.182	197.636	129.929		212.909
				207.667	296.5	167.333	178.667	239.929
				190.417	251	149.273	155.643	226.5
				215.167	295.091	155	206.818	396.818
				182.154	223.2	139.417	183.846	484.692
				209.5	223	172	169.083	233.083
				223.333	206.545	125.133	187.25	513.455
				203.417	364.333	140.667	178	452.417
				201.692	264.231	133.538	186.545	404.917
				209.091	226	145.091	190.417	277.833
				270.75	376.083	150.214	186.545	398
				187.692	303.083	158	180.5	261.167
				239.636	229.818	144.667	233.875	338.889
				242.818	322.167	142.214	188.75	306.636
				232.636	227.333	150.615	188.455	310.231
				238.8	239.667	146	175.182	233.917
				227.833	195.818	135.769	187.909	404.364
				245.727	264.083	165.545	190.909	272.7
				200.545	262.083	139.083	174.167	296.75
				200.5	236.846	144.364	193.643	230.273
				192.833	241.333	153	196.929	202.455
				198.643	412.7	147.727	231.538	227.917
				248.333	192.667	136.154	186.455	316.8
				328.818	213.083	163.455	215.273	338.455
				183		150.364	295.889	245
				259.545	206.818	137.385	188.5	292.75
				199.667	307.1	163.25	166.667	208.917
				199.083	268.917	156.75	181.286	265.3
				235.636	266.167		178.333	327.182
				255.455	204.909	185.667	175.636	212.818
				210.273	383.833	184.75	169.75	250.364
				264.727	203.545	176.462	183.545	209
				224.167	495.909	239.364	182.455	351.818
				210.25	377.7	175.545	193.182	320.6
				272.333	263.077	177.917	213.667	318.231
				218.818	191.75	276.8	183.636	314.273
				255	354.786	204.3	157.143	279.6
				276.091	191.462	246.917	169.75	226.583
				200.364	198.727	171.333	174.083	324
				221.091	353.818	174.923	182.5	229.091
				205.636	272.455	180.818	296.083	293.692
				188.583	208	221.273	194	194.538
				193.583	255.583	268.538	188.833	418.833
				189	255.333	195.667	198.5	292.462
				194.417	206.636	210.182	208.091	234.818
				231.182	210.909	222.833	209.077	242.167
				209.417	337.583	209.909	261.727	197.833
				210.545	212.75	170.167	217.417	199.462
				192.083	224.364	201.308	210.9	237.4
				209.25	223.267	195.917	219.75	297.308
				190.75	195.308	186.333	214	240.273
				225.75	208.6	196.727	241.182	201.385
				188.538	201.727	205.5	176.083	492.636
				219.455	176.357	190.75	183.5	211.75
				208.846	208.2	199.083	168.917	263.583
				192.333	209.083	237.091	246.091	244.167
				202.846	277.364	185	229.909	233.333
				201.727	228.083	245.364	180.667	232.077
				203.154	530.083	208.5	216.083	213.5
					256	182.833	173.417	251.3
				247.7	250	176.25	183.417	285.182
				238.417	234.333	181.917	178.5	230.5
				152.462	221.909	234.2	176.538	256.583
				177.6	251.182	191.571	212.455	318.583
				201.818	222.917	212.727	173.75	203.231
				186.083	228.833	242.273	191.667	254.727
				169.917	223.917	239.75	171.667	197.667
				160.75	321.1	196.333	202.385	197.667
				159.615	210.909	187.667	195.5	219.182
				170.364	192.667	169.308	174.846	274.364
				165.833	201.909	169.538	167.75	214
				173	192.538	172.667	188.8	203.909
				216.75	200.545	208.083	177.091	248.4
				175.077	200	210.917	168	248.727
				259.917	210.273	208.182	182.667	275.545
				155.769	205	179.636	210.667	199.5
				273.455	200.364	172.75	186.273	197.333
				195.75	242.545	160.143	168.846	198.333
				166.545	218.462	237.545	194.083	228.833
				161.615	331.9	171.417	225.727	227.818
				173.75	238.182	202.455	201.4	250.727
				172.455	226.25	169.615	217.455	261.636
				193.154	331.75	186.182	217.182	234.818
				173.364	383.455	180.083	175	246.25
				163.5	372.778	195	210	221.75
				145.714	243.727	190.571	207.727	235.5
				189.909		174.923	244.9	236
				164.364	218	168.5	222.7	202
				171.182	210.7	194.583	160.231	214.769
				177.545	399.6	161.929	183.091	316.909
				161.143	806.727	179.077	190.4	292.091
				178	179.615	206.556	196.25	247.364
				177.417	686.75	199.6	229.455	300.667
				164.727	642.714	162.846	173	270
				177	280.833	197.846	216.545	220.1
				173.833	260.167	175.727	190.364	218.364
				214.273	231.091	175.455	169.333	302.455
				168.571	261.545	239	176.364	187.769
				163.417	200.083	161.769	173.75	343.909
				163.273	492.667	209	234.583	247.833
				177.833	194.333	169.167	164.357	238.462
					269.364	206.111	166.308	227
				354.133	248.7	175.333	176.917	201.583
				175.545	222.6	176	171	340
				209.364	236.667	168.75	170.333	286.364
				188.273	243.444	238.455	203.818	209.167
				165.385	256.091	272	183.091	362.75
				190.833	187.583	199.7	171.417	435.818
				191.769	197.727	204.167	179.833	300.583
				178.667	202	182.25	172.917	340.25
				181.583	244.846	193.182	180.083	343
				167.5	201.636	198.545	286.273	419.538
				183.333	197.455	210.6	195.364	485.5
				200.333	223	171.083	182.273	399
				175.909	219.182	233.455	215.636	369.182
				285.083	254.875	209.75	176.917	235.5
				170.385	277.909	199.357	226.636	215.727
				161.692	287.083	183.308	174.667	208.583
				196.571	177.643	226.25	161.786	238.818
				225	207.455	168.667	197.909	273
				245.667	250.6	169.308	210.455	275
				242.917	223.333	180.583	170.538	249.818
				227.75	357.455	185.75	167.154	210.5
				169.667	266.833	168.75	283.727	209.75
				173.75	262.727	187.182	215.273	239.182
				171	333.583	198.167	194.636	246.4
				180.182	196.917	296.462	234.583	221.25
				214.692	206.75	245.364	234.364	288.9
				234.833	242	176.667	169.75	255.545
				273.455	244.667	175.545	171.583	264.222
				270.75	492	334	258	252
				160.308	194.833	296.1	156.143	238.364
				179.5	198.273	201.583	206.636	249.273
				179.583	200.25	252.8	161.308	224.75
				166.333	217.727	216.077	248.778	259.545
				207.375	238.75	221.636	215.667	281.364
				201	243	187.4	201.111	242.455
				165.667	358.636	168.667	195.818	190.214
				161.286	477.417	217.333	208.364	240.75
				188.727	251.692	178.636	174.636
				174.455	246.091	205.222	183.9	366.455
				170.667	292	174.357	178.5	234.417
				182.846	262.417	181.917	189	540.636
				200.2	204.583	176.5	227.583	264
				176	274.889	181.538	239.833	423
				213.455	211.714	192.545	202.273	307
				166.417	199.909	257.182	174.417	243.917
				194.1	256.8	194.455	206.308	427.455
				171.833	1018.64	549.667	201.333	420.222
				182.909	200.909	191.6	179.833	238.083
				240.7	413.273	199.364	162.538	271.818
				225.615	205.5	186.333	176.091	289.8
				175	196.333	196.091	175.385	266.545
				160.692	214	256.25	168	304
				169.833	292.667	207.545	173.077	347.273
				255	493.75	216.846	191.364	292.417
				169.429	275.75	169.5	225.364	303
				214.833	211.667	229.75	168.667	601.083
				174.769	203.583	285.462	208.455	499
				191	240.1	359.909	168.923	259.455
				182.7	201.273	241.636	200	350.917
				189.364	187.75	219.769	167.833	260.417
				207.727	197.308	163.769	180.333	303.308
				259.2	217.182	176.667	171.583	366.846
				209.182	248.818	311.364	183.583	258.636
					190.5	179.143	205.5	255
					190	179.917	168.583	287.167
					180.846	221.636	168.923	297.929
					217.182	236.3	199.364	297.25
					217.5	226.923	171.667	307.182
					247.091	185.818	177.692	261.364
					280.083	167.833	167.917	321.333
					227.8	203.083	181.75	252.364
					198.636	212.625	170.462	511.083
					187.917	170.583	178.091	317.333
					201.182	181	173.462	293.818
					181.846	172.917	163.769	244.5
					221.083	275.273	181.769	346.3
					205	181.583	170.667	284.667
					193.5	233.692	197.556	368.077
						218.833	172	266.091
					320.9	186	179	355.091
					224.091	199	170.833	347.273
					316.417	198.5	167.692	304.455
					221.545	209.182	174.5	365.909
					296.364	199.7	182.25	353.273
					197.667	189	177.364	261.167
					226.364	179.545	179.692	380.818
					184.786	182.364	207.167	263.364
					217.091	199.182	161.286	256.636
					215	185.1	183	352.111
					191.077	241.1	187	487.154
					267.455	230.8	189.636	360
					233.545	205.455	168.75	259.5
					215.167	211.583	167.167	300.643
					208.364	168.333	178.083	306.083
					304.917	187.3	189	301.5
					288.833	170	179.333	270.25
					231.333		252.5	302.818
					207.2	194.667	188.667	273.25
					278.1	189.909	188.5	248.538
					197.917	242.091	183.3	244.5
					219.25	176.154	182.167	273.667
					211.5	180.455	222.364	267.1
					219.167	188.818	207.75	387.75
					258.917	221.417	195.636	226.143
					189.429	183.273	187.455	422.083
					220.333	172.583	169.714	370.125
					211.273	270.8	229.769	300.455
					241	261.2	191.833	301.5
					234.25	179.25	166.917	269.091
					266.636	206.9	168.417	275.5
					215.3	211.083	195.5	354.273
					263.333	200.8	172.333	250.583
					209.333	211.583	169.917	224.357
					202.5	161.385	209.636	246.083
					300.778	224.083	229.636	244
					211.818	185.5	191.25	334.5
					217.182	207	191	332.75
					202.167	241.8	188.077	275
					193.583	237.5	207.333	318.167
					193.167	195.8	172.5	275.917
					199.75	184.091	179.917	411.25
					233.167	226.818	191.545	329.9
					226.308	189.667	160.286	434.125
					264.467	182.636	186.333	376.6
					235.75	238	183.167	360.333
					321.667	189.091	196.273	318.5
					196.333	205.091	192.769	284.9
					198.692	211.273	191.9	429.9
					244.2	274.917	175.417	428.9
					209.3	162.077	192.231	246.167
					217.667	196	158.786	296.75
					233.75	178.091	245.909	338.727
					191.25	215.333	189.636	341.75
					242.909	185.545	196.25	319.769
					258.909	184.083	220.182	257.818
					290.727	176.818	179.308	245.167
					197.182	236.9	169.333	300.167
					220.583	171.385	224.083	289.182
					228.364	229.273	195.818	267.286
					202	171.083	176.909	256.917
					221.727	179.917	158.929	233
					213.5	184.75	178.917	234.25
					206.667	210.833	212.182	356.444
					220.1	186.786	200.917	427.727
					609.917	173.417	247.091	265.75
					312.583	199.9	194.2	256.909
					224	277.417	163.769	422.091
					191.417	178.636	178.545	375.833
					279.083	195.182	176.417	358
					437.833	212.091	209.667	415.727
					210.5	184.1	157.786	362.6
					252.273	224.455	171.667	243.333
					216	176.083	193.636	267.909
					284.625	202.7	169.167	369.636
					196	200.091	168.667	252.727
					200.167	174.385	191.545	318.25
					254.818	168.667	176.286	331.5
					204.846	182.333	230.545	362.5
					198.75	211	161.154	248.083
					218.833	185.6	185.818	369
					206.909	196	160.769	361.625
					308.818	252.3	199.909	297.75
					212.583	240.308	167	270
					196.385	365.462	172.231	394.182
					395.417	194.538	178.167	359.833
					206.545	408.545	209.4	258.182
					232.818	330.182	239.917	253.25
					226.417	285.3	168.75	314.167
					202.462	239.091	219.917	263.583
					214	183.909	156.5	257
					414.222	224.545	181.727	261.167
					263.417	204.545	197.5	257.182
					262.417	193.9	190.273	340.091
					301.75	190.273	169.167	292.273
					193.333	183.917	236.833	257
					199.364	203.091	161	293.545
					270.545	190.75	173.417	288.6
					192.583	180.455	193.917	234.75
					239.6	180.429	175.455	359.1
					190.333	188.8	203.583	289.917
					201.308	180.417	181.455	283.667
					255.667	198.727	196.5	297.917
					233.667	180.091	191.909	264.417
					183.308	204.818	189.273	301.5
					244.182	173.083	174.417	248.25
					228.9	186.214	180.273	330.154
					198	188	180.5	307.154
					208.818	185.917	197.364	302.083
					528.4	220.545	201	341.083
					216.182	233.3	169.583	288.636
					240.9	236.615	183.1	309.636
					417.75	243	181.75	284.3
					191.25	173.917	185.6	255.538
					245.5	247.636	165.308	357.833
					238.364	169	164.692	294.25
					301.545	281.786	193.583	257.727
					239.6	205	185.455	278.636
					267.091	206.417	185.167	248.818
					214	184.333	169.917	235.25
					203.077	186.818	175.455	245.583
					267.417	171	183	339.167
					206.25	197.091	180.667	357.5
					189.083	194.25	175.364	309.375
					205.154	220.727	183.692	237.667
					211.727	172.5	173.417	309.667
					335.846	187.833	175	247.25
					248.583	192.167	180.455	447.182
					266.727	181.25	253.545	266.667
					246.917	311.583	169.417	287.583
					203.364	239.273	160	269.25
					182.231	191.455	207	352.364
					220.1	253.909	234.1	267.182
					544	331.167	197.818	238.167
					277.75	406.692	168.25	314.333
					216.25	198.727	180.417	315.385
					560.917	211.182	186.167	393.333
					300.727	225.25	175.417	274.583
					274.25	181.5	198.545	260.273
					289.3	175.091	186.909	403.083
					296.308	283.7	174.833	286.9
					203	226.5	211.25	342.077
					216.917	204	193.667	389.333
					201.727	166.917	175.273	279.273
					216.667	170.583	220.417	274.5
					212.545	184.636	179.455	318.308
					247.667	181.727	177.545	340.917
					224.833	188.8	205.8	287
						215.75	217.667	415.9
					202.917	188.077	188.923	251.667
					194.692	167.333	158.143	392.364
					215	185.154	205.3	294.455
					221.364	180.167	157.929	280.667
					276.545	211.182	177.167	352.1
					298.125	209.917	174.857	247.091
					262.556	180	185.615	332.833
					205.273	192.222	168.5	281
					224.818	324.364	170.308	255.357
					294.455	183.182	189.75	433.167
					202.182	248.7	211.9	291
					269.273	168	168.5	381.3
					325.75	225.3	207.417	249.636
					240.25	173.846	170	242.833
					199.071	203.6	176.818	325.25
					195.833	191.636	167.667	433.833
					196.917	202.308	199.583	326.583
					196.667	188	167.5	269.25
					220.545	178.769	196	252.667
					202.818		171.083	232.846
					293.167	191.455	181.167	302.667
					266.167	221.083	199.923	385.833
					413.75	221.75	169.167	264.091
					223	173.077	185.818	281.286
					193.5	179.615	201.5	304.8
					315.636	251.167	174	311
					293.5	182.636	190.25	392.583
					474.833	180.25	176.545	238.25
					228.083	208.545	281.1	251.091
					225.364	261.727	203.273	243.083
					295.25	280.636	191.25	262.455
					218.833	186.667	181.25	228
					204.909	176.077	219.8	301.364
					239.583	227	189.667	287.3
					208.167	197.6	202.429	254.417
					203.364	221.583	173.167	270.273
					257.4	197.917	235.75	376.357
					206.5	193.417	183.727	331.385
					203	256.182	183.727	309.083
					206.929	205	181.818	275.5
					205.143	169.286	198.071	554.909
					193.5	199.154	163.538	272.083
					199.667	178.667	196.583	377
					248.364	201	175.333	305
					201.909	182.182	177.909	302.333
					361.692	171.929	190.417	372.692
					222.7	301.583	215.3	256.091
					198.5	202.455	174.5	268.385
					195.833	171.5	205.636	230.231
					231.333	202.083	241.727	239.231
					210.833	195.636	177.818	269.083
					301.091	221.75	201.727	404.182
					220.083	166.846	180.091	245.818
					229.333	189.917	186	235.917
					219.357	251.25	193.923	325.214
					216.6	228.4	175.917	250.286
					257.167	286.545	170.417	252.917
					213.583	187.417	169.083	245.833
					211.583	191.909	177.917	256.385
					219.214	246.6	204.4	258.714
					206.583	237.273	164.231	298
					213.455	172	174	265.818
					267.5	202.25	175.818	279.818
					217.667	250.667	241.75	270.091
					201.273	184.545	174.333	273.077
					232	207.909	168	341.417
					301.1	238	182.333	339.1
					198.917	206	183.75	385.083
					225.636	183.455	212.25	273
					278	204.417	179.417	391.545
					226.727	172.929	163.231	349.25
					213.583	204.727	206.25	325.3
					219.5	173.25	187.364	291.583
					217.9	188.75	208.909	225.077
					268.083	174.846	175.636	365.091
					208.833	174.5	196.091	265
					208.182	191.333	176.333	278.273
					230.364	201.833	180.091	257.833
					256	174.231	166.846	243.462
					200.308	202.833	201.167	273.583
					200.167	190.455	270.727	315.273
					311.25	226.083	175.545	271.545
					245	191.091	181.167	251.083
					209.333	218	198.083	251.636
					259.909	272.25	213.083	262.364
					206.727	225.091	174	279.083
					264	202.167	192.273	241.333
					252.636	194.182	171.417	237.833
					199.083	235.769	169.5	255.455
					218.364	210.6	179.167	375.1
					212	201.667	162	265.769
					259	192.909	174.636	237.429
					355.455	211.917	167.417	262.846
					394.333	285	193.9	240.167
					221	169.231	202.583	305.727
					208.091	174.167	165.615	269.333
					325.909	168.714	180.167	324.417
					253.417	209.667	167.917
					252	184.636	200.5	253.25
					269.4	182.077	168.75	232.273
					568.417	195.143	220	225.5
					200	212.636	200.583	665.455
					278	212.455	184.75	573.917
					366.545	244	221.625	264.3
					276.1	218.909	170.167	525.182
					244.455	190.154	201.333	732
					211.455	206.231	182.308	317.833
					241	198.75	206	754.727
					247.75	195.077	174.923	572.25
					252.273	208.167	182.25	345.286
					226.455	178.667	168.667	612.667
					215.455	238.615	186.25	325.75
					194.154	172	215.667	368.385
					247	209.1	194.417	417.417
					234.818	239.545	185.818	217
					275.1	212.417	171.833	713.273
					202.667	185.5	183.667	303.917
					220.455	191.083		331.364
					236.667	165.308	178.5	375.917
					229.091	172.917	173.333	383.625
					282.417	224.25	215.4	351.091
					227.091	191.917	174	410
					233.833	224.083	194.846	269.583
					276	242.917	255.6	413.636
					230.857	226.636	202.417	397.909
					204.455	199.273	229	371.583
					284.917	168.385	181.75	293.2
					243.75	249.909	198.286	360.462
					267.909	290.3	194.917	224
					430.727	191.833	184	276.545
					203	197.25	195.545	303.545
					205.417	242.846	178.231	245.182
					178.143	255.8	207.308	289.5
					222.818	280.167	197.1	233.818
					228.308	239.636	175.5	214.25
					212.455	208.583	190.455	268.5
					211.385	249.25	197.091	279.538
					212	229.455	176.25	354.5
					240.357	173.667	174.75	519.909
					217.182	195.9	189.25	266.75
					338.5	258.364	175.75	320.417
					196.833	171.833	204.615	1032.45
					212.545	203.909	204	364.917
					217.364	278.25	193.5	384.364
					243.083	174.167	198.1	259
					192.667	188.818	183.75	656.083
					288.417	199.846	206.364	272.833
					215.333	230.75	186.769	621.25
					230.1	327.538	240.778	450.5
					192.667	196.5	169.5	254.545
					249.5	276.083	191.1	678.273
					541.273	224.091	173	660.583
					270.846	171.833	179.583	395.167
					406.545	244	185.417	315.3
					349.333	187.091	195.636	973.182
					301.917	197.545	228.154	627.455
					215.833	209.545	183.273	277.545
					283.077	168.231	197	307.636
					210.818	172.25	173.077	218.071
					218	191.091	199.3	382.667
					301.364	184.214	194.727	255.6
					203.583	167	175.583	651.75
					224.909	200.909	192.1	235.8
					215.273	193.917	182.083	519.727
					271.1	237.786	173.5	300
						269.364	215.769	260.5
						205.182	189.143	412.6
						174.917	161.643	321.727
						190.462	182.364	282.444
						203	187.083	286.182
						174.917	191.667	259.083
						254.833	188.071	593.333
						257	178.417	348.75
						185.909	174.333	466.727
						188.917	180.5	273.923
						189.75	203.692	262.923
						218.5	173.333	339.917
						193.909	201.636	255.75
						181.091	175	236.636
						181.5	198.364	228.545
						174.25	314.5	333.545
						201.909	175.833	341.727
						284.083	211.75	334.333
						195.833	195	219.917
						194.273	195.727	463
						224.875	201.727	331.4
						182.769	167.8	371.909
						196.727	176.167	220.667
						191	223.25	320.909
						221.8	187.727	291.083
						249.273	188	221
						209.6	181.636	361.727
						307.25	195.1	217
						221.75	181.818	240.818
						235.25	193.909	250
						188.2	172.583	273.8
						189.273	173.5	231.667
						207.333	179.083	241.545
						199.75	179.333	261.75
						197.3	174.357	303.273
						311.083	194.1	254.923
						207.5	184.462	307.273
						191.182	190.182	283.833
						181.75	166.769	203.462
						182.5	174	274.545
						178.364	168.692	258.833
						183.3	186.917	217.25
						177.154	193.909	355.7
						166.364	236.727	209.769
							181.083	435.333
							188.75	382
							174.333	365.917
							181.636	300.417
							209.308	229.545
							177.308	231
							261.5	256.182
							240.091	248.636
							185.615	262.917
							187.182	251.818
							219.5	273.455
							189.833	209.5
							198.727	455.833
							252.667	374.818
							191	300.846
							190.727	272.455
							184.455	297.727
							190.417	620.357
							198.2	346.375
							184.273	275.364
							191.5	348.091
							192.4	328.417
							190.917	353.417
							198.667	380.1
							198.455	360.583
							278.167	402.818
							175.5	502.5
							186.083	280.75
							204.364	218
							195.273	229.75
							193.25	267.6
							200.923	431.083
							186.917	474.5
							187.75	236.7
							202	270.444
							223.833	293.167
							181.182	308.154
							190.917	324
							206.833	217.917
							182.455	216.308
							188.636	286.167
							222.667	226.769
							192.909	248.5
							173.25	488.333
							166.846	318.769
							173.667	223.455
							186.083	242.182
							161.786	323.077
							193.75	284.5
							163.643	505.667
							192.273	379.083
							176.333	713.538
							193.417	411.364
							210.1	324.364
							197.667	288.667
							183.273	259
							174.615	336.545
							189.154	340.091
							195.182	402.25
							212.333	239.5
							194.9	301.636
							203.083	454.1
							193	246.273
							180.909	585.727
							207.6	244.917
							210.364	397.455
							191.182	373.917
							226.6	258
							175.75	299.917
							180.818	303.75
							204.091	217.357
							209.833	415.167
							181.75	286.091
							205.182	436.091
							184.5	357.9
							212.909	283.364
							174.333	538.833
							174.077	403.636
							166.923	402
							202.333	271.167
							185.25	262.545
							173.923	265.917
							173.25	257.5
							161.2	232.25
							177.583	338.769
							198.182	228.143
							187.583	249.182
							189.75	207.846
							171.385	221.833
							174.917	730.727
							182.25	281
							192.455	247.273
								218.167
							178	339.1
							206	576.385
							178.091	583.167
							198.333	260.462
							170.583	397.583
							204	352.417
							184.083	558.2
							182.083	362
							212	272.6
							200.4	495.545
							264.3	462.2
							236.455	391.182
							208.727	279.154
							219.583	241.583
							182.818	303.923
							204.385	345.917
							192.333	528.429
							171.769	311.667
							172.917	353.909
							170.5	483.75
							178.75	237.25
							166.692	328.9
							182.083	274.818
							164.846	510.917
							172	348.1
							177.167	360.417
							183.667	584.727
							180.818	315.2
							225.333	523.818
							186.231	455.818
							171.667	653.091
							178.727	259.818
							208.083	281.3
							201.231	207.308
							156.533	321.5
							191.364	257
							226.727	262.5
							208.444	236.273
							193	229.833
							161.429	214.417
							175.583	304.75
							170.417	411
							184.917	460.909
							179.25	303.5
							170.417	450.727
							199.833	326.25
							184.182	216.417
							185.583	272.417
							210.545	273.769
							190.364	274.25
							196.417	262.7
							197.3	209.417
							181.545	279.6
							193.833	279.833
							199.167	259.667
							189.818	223.273
							173.75	206.917
							187.2	210.917
							169	278.167
							175.083	308.778
							183.364	273.538
							187.75	532.455
							175.583	267.75
							180.636	223.083
							181.917	436.333
							170.5	222.5
							193.167	264.182
							165.692	336.3
							173.167	292.545
							173.417	253.8
							246	240.083
							173.538	320.571
							198.25	305.583
							171.083	318.5
							175.25	398.455
							182.083	222
							180.25	222.364
							170.25	264.167
							181.417	229.5
							171.917	242
							184	260
							171.083	321.308
							165.154	225.917
							198.667	262.154
							204.636	225.333
							180.909	282.222
							182.167	362.917
							174.667	558.727
							199.231	413.25
							185.182	425.8
							180.167	231.692
							199.5	270.308
							183.091	500
							173.571	580.769
							172.167	285.615
							198.818	345
							183.909	217.417
							198.909	443.5
							175.667	519.182
							191.75	527.417
							182.636	395.5
							157.643	634
							175.667	696.25
							191.3	433.231
							213.273	252.364
							181.182	328.909
							178.818	326.727
							203.4	472.818
							211.75	230.583
							172.083	306.5
							174.833	345.077
							223.818	258.455
							173.667	253.25
							187.333	213.333
							176.667	271.846
							179.667	600
							187.5	253.083
							171	328.545
							186.917	867.182
							182.5	672.727
							200.273	853.667
							162.071	1326.92
							175.75	637.545
							164.385	467.182
							172.077	297.364
							167.231	279.091
							171.333	266.182
							185.75	203.857
							174.667	297.333
							164.154	241.929
							161.071	212.083
							174.923	267.727
							178.583	216.333
							187.909	319.3
							178.273	292.462
							158.071	254.3
							187.3	241.417
							200.6	523.455
							174.154	322.364
							172.143	747.25
							177.25	289.182
							188.727	309.25
							168.714	336.636
							182.75	285.182
							190.417	289
							188.091	503.417
							170	554.545
							164.462	505.214
							238.111	465.3
							177.583	380.818
							201.083	319
							187.357	576.455
							173.417	452.545
							266.5	433.818
							181	742.75
							178.545	495.818
							177.364	806.091
							170.833	713.727
							175.583	351.167
							225.167	734.636
							173.417	330
							183.636	398.364
								424.5
							184.167	648.364
							225.636	336.455
							185.077	244
							246.75	526.917
							180.615	435.25
							227.25	493.583
							245.727	371.417
							193.083	289.6
							206.143	484.273
							191.545	651.091
							187.333	622.909
							193.833	389.182
							310.917	518
							217.182	232.917
							190.909	545.083
							182.75	336.6
							237.7	332
							445.091	294.364
							190.25	225.455
							202.818	239.636
							245.5	220.667
							212.923	213.923
							186.385	212
							214.75
							216.583	286.727
							303.167	303.5
							204.909	426.9
							289.909	240.417
							301.583	285
							183.923	252.818
							184.917	282.727
							228.5	425.462
							201.167	221.5
							202.9	712
							213.583	244
							202	323.385
							205.75	288.375
							270.909	298.091
							279	246.8
							198.182	241.667
							218.154	238
							247.357	460.583
							191.786	223.333
							187.917	283.692
							196.818	260.077
							192.182	277.8
							235.308	285
							215.545	378.167
							183.5	394.667
							263.455	307.455
							171.5	360.182
							185	496.143
							251.846	269.75
							286.182	416.6
							184.917	294.818
							186.286	396.364
							193.917	290.769
							201.6	313.167
							183.167	281.727
							187.75	330.75
							184.417	315.455
							198.846	302.25
							217.769	356
							208.25	364.083
							273.917	252.455
							196.083	321.417
							192.917	239.917
							189.25	404.2
							192.077	553.364
							191.091	556.417
							191.75	278.077
							240.308	293.833
							185.615	279.125
							186.583	281.917
							193.364	265.455
							239.909	240.4
							218.091	268.333
							224.273	291.167
							209.7	313.818
							248.091	365.818
							203.9	343.909
							200.636	220.667
							226.667	252.25
							186.5	330.5
							207.333	458.667
							220.818	400
							198.917	479.9
							185.083	414
							186.417	477.818
							257.636	256.636
							223.846	314
							209.917	347.583
							216.818	233.667
							196.417	308.75
							193.5	353
							216.7	280.909
							201.667	337.8
							221.727	449.364
							203.5	314.25
							216.083	253.4
							171.071	245.917
							216.083	270.727
							197.5	353.8
							238.909	234.455
							181.692	302.5
							237.083	276.8
							219.333	233.462
							240.417	229
							199.455	421.455
							225.364	378.417
							182.667	273.385
							204.182	221.25
							185.083	251.667
							261.364	446
							183.538	361.091
							209.75	254.727
							265.4	249.75
							403.083	260.2
							212	434.455
							282.077	235.364
							183.083	295.636
							237	233.583
							176.571	345.75
							219.75	225.692
							220.083	311.091
							230.091	274.417
							218.167	297.846
							180.333	349.083
							373.769	254.231
							219.333	319
							260.583	311.917
							214.538	241.2
							206.583	305.4
							254.182	365.75
							230.538	229.636
							242.727	284.667
							246.917	233.154
							231.7	321.7
							285.273	275.231
							219.167	337.417
							245.667	326
							298.167	490
							238.4	299.5
							230.8	707.375
							208.7	314.917
							218.6	505.182
							192.364	471.833
							192.583	322.6
							195.273	406.917
							209.917	230.154
							232.455	210.692
							276.583	319.917
							193.273	295.3
							309.818	340.417
							192.667	337.273
							228.615	250
							222.444	234.75
							191.538	325.273
							188.75	275.818
							200.833	349
							210.9	457
							191.833	423.667
							270.077	509.667
							180.077	317.778
							235.625	402.462
							175.929	308.2
							186.583	318.727
							217.909	270.75
							193.182	233.667
							206.083	373
							213.833	305.538
							204.6	240.333
							195.364	332.091
							190.583	336.545
							243.667	688.909
							190.167	446.333
							276.818	266.667
							213.833	319
							205.917	243.154
							260.538	288.917
							188.75	578.182
								243.667
								247.833
								299.846
								297.091
								224.75
								417.909
								290.583
								255.286
								278.5
								237.25
								352.091
								338.273
								238.364
								296.5
								297.833
								332.25
								237.615
								240.182
								370.636
								368.125
								315.25
								227.667
								330.615
								254.833
								220
								606.5
								317.917
								236.909
								532.2
								380.6
								607
								370.1
								223.917
								369.455
								340.273
								311.167
								253
								360.455
								240.364
								310.75
								449.083
								312.417
								271.917
								389.231
								398.417
								251.214
								266.364
								396
								334.9
								324.455
								271.231
								234.364
								238.455
								253.727
								283.5
								253.5
								405.273
								239.667
								247.364
								233.083
								371
								240.5
								179.909
								163.714
								251.333
								266.769
								182.167
								179.462
								211.917
								177.667
								295.273
								171.385
								212.364
								187.538
								174.667
								208.909
								214.182
								176.417
								246.417
								162.615
								162.923
								210.455
								187.25
								191.917
								197.273
								196.75
								182.083
								189.846
								214.462
								221
								184.769
								198.818
								192.7
								181.333
								203.583
								229
								245.5
								212.25
								255.875
								240.667
								185.917
								208.083
								205.5
								168.75
								192
								281.364
								201.2
								280.6
								264.833
								200
								179
								247.083
								211.5
								195.833
								276.1
								165.692
								268.5
								188.583
								227.636
								205.091
								201.333
								173.769
								188.833
								182.818
								196
								213.545
								198.364
								281.615
								219.273
								198.692
								209.167
								346.818
								446.636
								190.833
								185.333
								231
								169.333
								194.818
								267.8
								196.692
								183.091
								273.545
								178.154
								176.417
								204.417
								249
								254.636
								180
								227
								187.917
								199
								239.231
								208.417
								169.167
								184.818
								168.385
								297.75
								191.182
								188.923
								177.667
								188.083
								225.462
								178.545
								169.833
								212.25
								184.167
								213.5
								257.556
								177.727
								164.615
								198.214
								177.545
								222.7
								158.357
								252.667
								288.636
								318.818
								172.462
								196.545
								187.25
								195.417
								168.833
								197
								176.5
								242.25
								194.545
								200.7
								209.929
								197.091
								193.364
								212.636
								178.5
								189.583
								168
								175.75
								193.091
								192.455
								188.167
								166.769
								171.833
								186.182
								201.818
								185.917
								188.25
								208.833
								191.727
								204
								216.6
								166
								195.9
								187.091
								206.25
								199.385
								247.417
								184
								189.385
								249.923
								231.667
								194.615
								287.8
								218.583
								276.636
								197.636
								177.091
								258.167
								193.182
								203.5
								195.273
								205.917
								189.182
								169.917
								180.917
								179.727
								176.75
								271.727
								182.583
								177.182
								183.364
								197.273
								187.727
								168.167
								179.545
								180.615
								189.2
								198
								184.545
								189
								195.818
								179
								180.077
								183.727
								190.692
								187.091
								177.25
								214.667
								177.727
								224.1
								225.667
								214.8
								182.667
								179.5
								205.909
								210.231
								203.917
								184.083
								243.583
								180.091
								176.364
								261.455
								182.308
								246
								189.5
								174.417
								223.75
								218.231
								234.091
								225.455
								181.5
								167.357
								181.75
								191.182
								185.818
								174.167
								178.5
								180.333
								189.2
								191.583
								184.091
								192.636
								191.667
								192.727
								207.545
								183.667
								205.583
								179.769
								182.75
								212.273
								209.4
								177.583
								187.2
								164
								199.818
								298.364
								204.1
								174.167
								190.769
								200
								183.583
								156.857
								179.364
								181.833
								174.5
								178.818
								162.154
								171.846
								169.917
								166.846
								164
								172
								164.231
								175.417
								168.429
								184.083
								197.167
								194
								241.222
								163.692
								222.3
								188.917
								183.727
								197.909
								200.7
								249.692
								236.636
								213
								182.091
								194.6
								193.5
								177.455
								179.333
								265.583
								221.923
								208.25
								195.833
								240.636
								170.385
								173.667
								223.727
								198
								179.273
								182.636
								189.75
								222.167
								180.143
								293.1
								167.615
								175.583
								191
								194.417
								190.545
								177.333
								245.875
								222.9
								179.091
								258.615
								214.25
								241.833
								195.5
								249.667
								216.154
								192.7
								196
								219.071
								211.444
								257.25
								201.5
								207.538
								292.545
								202.417
								209.5
								239.25
								193.909
								292.25
								196.273
								212.917
								234
								179.583
								182.917
								168.462
								295.667
								265.167
								194.909
								170.923
								235.833
								188.9
								198.364
								178.333
								175.5
								204.5
								211
								215.727
								226.75
								187.286
								253.4
								282.917
								258.333
								196.25
								186.917
								271.091
								203.455
								168.923
								195.8
								216.25
								241.333
								175.846
								220.75
								192.909
								177.182

## Sheet: Figure S1B
Sum Intensity per RAD51 focus (arbitrary unit)
Untreated			2h after 30 µM MMC			8h after 30 µM MMC
Col0	T1-1	T1-2	Col0 2H	T1-1 2H	T1-2 2H	Col0 8H	T1-1 8H	T1-2 8H
1734	3452	4589	1969	1930	2158	1958	2264	1617
1935	2371	5083	2402	3016	2336	1898	2107	1607
3332	2888	4106	1760	1873	3659	2019	2127	1436
1989	2794	5229	1767	2066	2340	1960	2436	1546
1259	2644	2693	1712	2045	2420	1869	2332	1580
1085	2324	4966	1782	2492	2117	1692	2442	1534
1424	3295	3493	1848	2172	2063	1844	2509	1586
1990	2133	2923	2362	2395	2535	1795	2144	1573
	3486	2792	1874	2678	1875	1897	2277	1614
	4641	2916	1811	2613	2200	1927	3128	1424
	2561	3886	1879	2047	2976	2156	2194	1433
	2909	3419	1890	1946	2211	1860	2626	1536
	3899	3020	2765	2093	2195	1935	2569	1459
	2537	3174	2002	2483	2457	1974	2201	1480
	3421	3214	1659	2160	2032	2064	2417	1528
	3036	3067	2447	2397	1810	1855	2215	1532
	2467	2998	1866	2178	3044	2007	2412	1735
	2284	3714	1884	2041	2342	1797	2665	1580
	2691	3858	3013	2383	3298	2434	2109	1403
	2957	6970	2050	2388	2686	2229	2610	1710
	2601	2857	1728	2045	3041	2431	3010	1364
	2686	2774	1896	2379	2803	1964	2441	1301
	3288	3388	1838	2564	2300	1737	2299	1346
	2778	2081	1660	1828	2399	2247	2908	1307
	2186	3717	1644	3624	2699	2172	2738	1599
	3569	3430	2292	2870	5407	2030	2133
	2206	2949	1915	1845	2062	1920	1996	2608
	9013	3007	1683	2558	2628	1961	2144	2808
	3506	2509	1665	2471	2268	1849	2328	4149
	11049	2822	2021	2508	7606	1939	2896	2941
	3632	4804	1795	1964	2060	2158	2447	3243
	3401	6200	988	2268	3496	1667	2322	8063
	3368	3286	1104	2380	2077	1907	2500	2937
	7784	3441	1695	2613	2479	1888	2027	2960
	4118	2644	948	2209	1822	1758	2542	4310
	4732	3206	1010	2020	2337	1799	2206	3430
	3693	3035	1053	2156	2115	2128	2440	6221
	3536	3888	993	2416	2707	2195	2793	6123
	8106	3327		1960	2442	1941	2237	3576
	3967	2789	1719	2031	2246	1806	2523	4767
	3381	2808	2446	2723	1874	1963	2117	4241
	3663	2610	2355	2518	2349	1981	2349	6143
	4309	7485	1785	4957	6121	2361	2323	2921
	3455	2663	1862	3662	5769	1934	2477	3610
	4148	3427	2063	2651	4275	2016	2426	6192
	5868	2970	2115	2321	2334	2523	2339	2795
	4005	2707	1877	1767	2416	1848	2258	3469
	3417	2634	2652	2991	2127	2167	2026	5209
	5974	2413	2078	2041	2882	1878	2609	2591
	4496	2248	1988		2327	1794	2618	3931
	2641	3009	1929	1783	2054	2201	2416	3157
	4857	2610	2048	1831	3953	1811	2308	2551
	5227	2118	1823	2109	2290	1992	2069	3315
	3780	2324	2006	1936	2452	1825	2077	4116
	2486	2478	1888	2679	2008	1669	2674	3697
	2918	2384	2860	2349	2207	1971	2268	3001
	3167	2932	2127	2560	2424	1832	2161	3103
	3467	2410	2955	1836	2468	2138	2981	3124
	3435	3452	2038	1830	2083	1979	2379	3567
	2963	3512	2005	1868	2440	1830	2682	2992
	2581	2599	1983	2031	2065	1835	2573	4024
	2295	5939	2737	2334	3404	1761	2723	3950
	2762	2822	1950	2109	2492	2072	2119	2726
	2579	4249	2293	2060	3994	1937	4657	2305
	7439	3390	1842	3006	2005	1869	2250	2605
	4145	2225	2226	3425	2316	1889	1961	3117
	2786	2490		1991	2280	1966	2161	4141
	3731	2219	1715	2035	2122	1930	2371	2890
	2566	2295	1827	2028	2184	1882	2445	2638
	2411	3865	1900	2252	2062	1903	2562	3422
	2545	2299	3582	1920	2187	2141	2647	3210
	3805	2068	1890	2466	2600	2182	2750	3536
	2258	2095	2052	2670	4075	2019	2939	3044
	2432	2328	1793	2064	2202	1772	2794	3969
	3180	2154	2387	2220	2634	1969	2014	3881
	3939	2307	2383	2074	1922	1768	2429	3551
	4191	2185	2064	3206	2680	2075	2279	3181
	5019	2241	2042	2006	3805	1914	2429	3827
	3569	2196	2326	1919	2241	1953	2446	2580
	3251	2295	1846	1827	2404	2789	2279	2789
	4892	2856	1947	2086	2449	2450	2133	3007
	4182	2393	2013	2907	2160	2969	2052	3312
	3218	3956	1812	2504	2096	1931	2233	2959
	3421	2153	1877	2038	2128	1817	2033	3035
	3045	2477	1818	2151	2286	1824	2751	2924
	4285	5507	1762	1986	2318	1974	2892	2841
	3903	3167	1933	2034	2093	1940	2491	2495
	3354	1985	2086	2080	2755	1797	3040	4122
	3591	2019	1897	2207	2139	1977	2280	3377
	4691	3021	2211	2350	2151	2354	1799	3226
	3796	2451	2447	1944	2701	1826	2793	3395
	4131	2216	1924	2105	2949	1639	2014	4286
	3797	2080		2226	2325	1986	2445	3961
	3036	2091	1835	6062	2668	1888	3021	3802
	3249	2790	1760	2294	2161	1903	2218	3495
	3190	2078	1807	2394	2809	1922	2254	4106
	4297	3378	1895	2109	2896	2013	2424	4163
	3726	2459	1877	1874	2516	1817	2571	3026
	3573	2671	1736	2315	2192	1951	2106	2495
	3471	6233	1868	2549	2139	2051	2374	2821
	4238	3025	1875	2023	2183	1950	2336	2786
	6085	2567	1924	2040	1998	1966	2511	3053
	4510	6060	1867	2350	2113	2031	2984	3511
	2680	5027	1942	1965	2319	1746	2202	2803
	4508	2916	2046	2146	2637	1861	2027	3441
	2323	2087	1889	1948	2529	1869	2233	2788
	1896	2354	1807	2063	2103	1979	2338	3694
	3787	2186	1851	2978	3339	1841	2020	5897
	7823	2017	1808	1982	1968	1873	2173	4071
	2101	2154	2040	2028	2136	1839	2203	3219
	2384	2069	2276	2929	2218	1982	2162	2879
	2120	2581	1423		2581	1892	2258	4087
	2211	1893	1902	2651	2262	1882	2328	2599
	2096	1942	1895	2288	5231	1802	2257	3934
	6112	2171	1774	2010	3820	1811	2138	3772
	2123	3228	2054	2720	2151	2200	2213	2773
	2374	2600	2147	2239	2253	2079	2254	3306
	2624	4156	1955	1854	4438	1941	2367	2771
	2839	2411	1918	1934	2351	2807	2072	4006
	3543	2191	1848	1985	2107	2249	2248	3181
	2985	2308	1726	2259	2164	1859	2615	2856
	2226	2280	1716	2281	2241	1938	1951	5743
	5070	2063	1763	2001	2088	1831	2171	3438
	2385	2321	2602	2000	2317	2077	2763	3529
	1909	2668	1873	2148	2839	1910	2572	2839
	2475	2800	1589	2032	2096	2447	2211	4547
	3485	2474	1775	2023	2708	2109	3383	4366
	2358	2678	1833	1795	2080	1802	2456	3548
	2215	3170	2154	2610	2063	2040	2173	3398
	3215	3132	1745	2294	2306	1887	2152	2615
	4606	2492	1753	3351	2076	2080	2379	3744
	2300	2123	1889	2261		2134	2865	3178
	2390	4929	2217	2323	9040	1875	2051	2838
	2300	2337	2035	2310	2460	1735	2826	2851
	2810	2271	1817	2379	2561	1656	2029	4367
	2589	2806	1768	2197	2590	1744	2080	3587
	2147	2307	1805	2523	2510	2123	2112	3244
	2104	2454	1742	2012	2451	2042	2383	2720
	2814	2843	1969	2089	5628	2187	2303	2804
	2691	2237	1879	2199	3331	1960	2467	3426
	4827	2097	1904	2098	2602	1777	2398	3102
	2477	3129	1662	2814	4680	1825	2254	3340
	2188	2348	1935	2346	2627	1811	2632	3215
	2709	4834		2066	2363	2189	2264	4591
	2315	4264	2489	3140	2328	2056	2412	5304
	7757	2689	2257	1926	3988	2039	2173	3408
	2635	2270	2265	1989	5039	1901	2181	3123
	2430	3257	1791	1962	2375	1868	2149	2648
	10303	2668	1849	2463	2638	1877	2256	4066
	2768	2974	1759	3095	2481	1869	2154	3659
	2334	2480	1827	3192	4068	2032	2125	5897
	2783	2949	1841	2045	2483	1814	2373	6114
	2385	3753	1781	2601	2204	1803	2168	4565
	2368	2496	1918	2015	3058	2060	2213	6253
	2243	4511	2004	1931	2790	1868	2052	5360
	2609	2127	1784	2239	2781	1876	2128	5434
	2524	3718	1957	3255	2597	2043	2131	3299
	2258	5293	1739	2013	2837	1870	2352	5345
	2280	3208	1966	3009	2455	1799	2797	3557
	2277	2869	1777	2197	3217	1962	2235	5664
	2365	2252	2925	1580	3754	1984	2115	2816
	2883	4187	2245	2009	2948	2977	2185	5960
	2042	2735	2155	1997	2650	1794	2340	3421
	2621	4939	1980	2221	2449	2091	2358	4842
	2733	5582	1914	2007	3134	1953	2346	4442
	2587	2708	1926	2491	2370	1638	2283	3124
	1981	2549	1897	3602	3487	2274	2084	3299
	2214	2681	2122	3301	4915	1889	2285	4418
	2117	5337	1754	2375	3308	2069	3089	3970
	2811	2885	1661	2218	2418	1673	2764	3188
	2698	3116	1762	2623	2607	1992	2037	5115
	3205	2953	2234	2188	2460	1820	2594	4386
	6006	5577	2108	2207	3630	2167	2626	2901
	2394	3019	1751	2293	9522	2092	1942	7801
	2757	2969	1832	1998	2610	2270	2099	6467
	2975	5117	1847	2189	7517	1665	2715	3203
	2763	2669	1911	1862	3563	2036	2885	3716
	2262	2909	1927	1872	5905	1743	2235	3264
	2821	3553	2699	2520	4158	2216	2064	2774
	4909	7824	1865	1766	2856	2309	1948	3624
	2079	3630	1949	1970	3411	2209	2359	2782
	2943	3776	1830	1960	3796	1931	2499	2816
	3169	4854	1870	2205	5367	2089	2285	3344
	1749	2515	1766	1887	2798	1945	2431	2944
	7615	3474	1770	2208	2951	1909	2183	3224
	3875	3997	1774	1988	4319	1821	2118	3634
	3202	5058	2532	2085	2776	1722	2346	3050
	3866	4123	2666	1903	3573	1834	2208	3399
	3250	8198	1712	1947	2490	1804	2490	2543
	2893	2783	1984	2033	3755	1802	2097	3237
	2656	2138	1757	2077	4752	1958	2786	2695
	2955	2095		2712	5997	2131	2109	2573
	4280	5101	2858	2040	3137	2002	2237	4047
	2286	2168	1863	2507	2569	1811	2119	2843
	2386	1590	1961	2276	2680	1967	2002	3561
	4030	7319	1925	2814	2438	1828	2131	2602
	2216	2274	1835	3047	2807	1981	2773	4226
	2609	2227	1828	2148	2398	1981	3146	2658
	4572	2632	2298	1962	2912	1750	1743	2892
	2547	1941	1774	2138	2556	2120	2014	3358
	3186	3352	1823	1796	2889	1974	2139	3170
	4851	2078	1914		2721	1888	2223	3994
	2712	2509	2108	1975	2851	1851	2434	3627
	2257	2272	1217	2110	2805	1937	2213
	2107	2154	1396	1893	2466	2670	2010	2506
	2041	4476	1689	1886	2727	1802	2345	2153
	2280	2402	988	2017	3343	2187	2467	3305
	2645	4040		2142	2615	1848	2602	2306
	1872	2262	2194	1848	2814	1880	2727	2034
	3079	3037	2063	2374	2777	2084	2554	2697
	1902	3006	2118	3456	2546	1895	2559	2676
	2286	1978	2022	2077	2596	1874	2494	2806
	2110	2569	2324	3105	2303	1819	3191	3050
	2424	1943	2032	2258	2717	1891	2035	2721
	2326	2042	2033	1905	2365	1844	2621	3892
	3179	1833	2391	1897	2600	1767	2144	2782
	2437	1866	1916	2399	2498	1729	4605	3861
	3416	2023	2235	1910	2992	2063	2329	2648
	10657	2210	1984	1988	2661	1970	2120	2740
	5318	1978	2026	2282	4121	1901	2139	3031
	2593	1988	1935	2176	2808	1998	2161	2887
	2784	2075	2127	2642	3251	2092	2717	5284
	3244	2471	2433	2346	2650	2102	2319	2809
	2285	2046	1978	2221	3963	1918	2202	5027
	3580	1959		2267	3350	1867	2702	5726
	3160	2118		1895	2610	1941	2165	3732
	1283	2279		2445	2201	1813	2487	4209
	1439	4623		1990	3481	2147	2157	6152
	2063	4734		1746	3135	2036	2579	2314
	1832	2641		1895	4787	1812	2596	4024
	1947	2558		1990	2316	1719	2154	2611
	1920	2114		2249	2213	1679	2484	4584
	2140	3292		2067	2452	1816	2102	2458
	3255	2099		2348	2451	2013	2232	3208
	1831	1868		2678	2994	1643	2178	2371
	1934	2799		2139	2471	1835	2646	4669
		5646		2022		1770	2433	5179
		2158		1732	2329	1812	2402	3143
		2418		2019	2816	2432	2108	4483
		2856		2853	2407	1803	2026	2329
		2104		1860	2630	1918	2073	2434
		2282		2154	3204	1748	2037	2252
		2177		2051	2564	1781	2596	3204
		2123		2100	3154	2707	2199	2282
		4823		1942	3288	2016	3859	3234
		2325		1751	2437		3358	3972
		3114		1841	2514	1881	2410	2371
		2771		1906	2205	2137	2186	3345
		1926		1729	2777	1969	2313	2362
		2076		1972	4589	2097	2436	2969
		2287		3168	2848	2546	2321	2617
				1855	2902	1964	2242	3475
				2574	2269	2056	2734	4333
				2159	2222	1721	2113	2593
				2647	2339	1891	2104	4469
				2800	3589	2006	2529	3651
				2244	2664	2062	2016	2782
				2532	2513	2026	2311	2229
				2536	2707	2057	2209	3936
				2713	2294	2182	2148	3301
				1873	2886	1852	2050	4163
				1934	2408	1726	2329	2628
				2382	2562	1985	2246	2966
				1859	2559	2065	2186	3639
				2352	2442	2077	2080	6878
				1837	2521	1710	2118	3759
				1837	2276	1942	2837	4044
				1938	2375	1980	2393	4120
				2356	2201	1772	2024	3042
				1969	2417	1867	2193	2763
				1975	3165	2051	2194	3306
				1879	2878	1948	2215	2971
				2635	3421	2115	2375	2590
				2529	3006	1713	2201	2403
				2579	2158	1834	2408	3040
				1894	2318	1910	2508	2519
				2362	2801	1998	2021	3327
				2084	2275	1967	2559	2306
				2462	2447	1861	2374	3375
				1956	3278	2276	2309	3137
				1801	2993	1714	2190	2873
				2015	2384	1862	2054	2363
				1903	2282	1868	2176	3740
				2308	2666	2106	2152	2968
				3092	2519	2098	1963	3148
				1958	3184	2198	2385	2739
				1853	2712	2388	3162	2529
				1915	2212	1939	2199	2554
				1931	2155	2042	2156	3756
				2694	2246	2077	2245	2475
				1775	3454	2118	2226	3397
				2105	3257	2001	2364	2574
				2186	2253	2040	2146	2278
				1923	2433	1875	2084	3490
				2040	2166	1969	2255	3227
				2517	2272	2005	2210	2358
				1964	2416	2000	2126	2791
				3120	2252	2376	2244	2607
				2571	2235	1851	2255	6055
				2005	2317	1809	2408	2225
				2112	2162	2088	2015	3488
				1895	2356	1960	2455	3680
				2349	3276	1762	2770	3211
				2716	2554	1871	2036	2478
				1880	2916	2043	2173	3818
				2056	2569	1969	2162	3104
				2335	3252	2125	2276	4678
					2306	2116	2282	3851
				3323	4015	1859	2141	2919
				2918	2619	1883	2121	3408
				2375	2307	1969	2667	2537
				2817	2969	1716	2084	2677
				2426	2640	1710	2328	2695
				3329	2630	1974	2080	6615
				3248	2360	2024	2380	2527
				2273	2701	2178	2113	3620
				2484	2552	1853	2133	2326
				3128	2277	2098	2937	2308
				2702	4288	1811	2640	2573
				2224	2710	1972	2402	2413
				3598	2486	2251	2925	2439
				3717	2455	1962	2075	3084
				3269	2275	2012	2847	2502
				2570	3664	2032	2514	2900
				2744	2819	1969	2687	2707
				2659	2391	1892	2764	2167
				2521	2660	2573	2108	2423
				5910	2658	2221	2679	2965
				2382	2263	1904	2479	2271
				2608	2282	2045	3028	2162
				2405	2889		2551	3188
				2257	2174	1819		2342
				2492	2372	2008	2144	3359
				2285	2761	1642	2179	2265
				2582	3246	1705	2275	4365
				2368	2232	1673	2390	6301
				2095	2676	2408	2029	2797
				2680	2272	1877	2247	5648
				2441	4372	1688	2136	5429
				2622	3435	1736	2052	4859
				2300	2712	1596	2285	3334
				3249	4513	2103	2052	4776
				2440	3637	1580	2166	3134
				2636	2528	1736	1871	3050
				2671	3866	1991	2265	3373
				2559	2728	1958	2073	4033
				2388	2876	1752	1927	2807
				2734	2154	1765	2067	4448
				2703	3169	1821	2100	2727
				2206	3145	1669	2090	2374
				2406	3079	1588	2711	2533
				2314	2896	1836	2757	2227
				2781	4127	1625	3010	2735
				2980	2312	1770	2051	3168
				3617	2557	1798	2368	3723
				2379		1654	2663	2695
				2855	2275	1786	1885	3513
				2396	3071	1959	2000	2507
				2389	3227	1881	2538	2653
				2592	3194		2140	3599
				2810	2254	2228	1932	2341
				2313	4606	2217	2037	2754
				2912	2239	2294	2019	2299
				2690	5455	2633	2007	3870
				2523	3777	1931	2125	3206
				3268	3420	2135	2564	4137
				2407	2301	2768	2020	3457
				2805	4967	2043	2200	2796
				3037	2489	2963	2037	2719
				2204	2186	2056	2089	3888
				2432	3892	2274	2190	2520
				2262	2997	1989	3553	3818
				2263	2288	2434	2134	2529
				2323	3067	3491	2266	5026
				2646	3064	2348	2779	3802
				2333	2273	2312	2289	2583
				2543	2320	2674	2718	2906
				2513	4051	2309	2879	2374
				2316	2553	2042	2609	2593
				2305	2468	2617	2109	2374
				2511	3349	2351	2637	3865
				2289	2539	2236	2782	2643
				2709	2086	2164	2653	2618
				2451	2219	2055	2113	5419
				2414	2469	2289	2202	2541
				2715	2082	2389	2027	3163
				2308	2509	2608	2707	2930
				2637	3051	2405	2529	2800
				2219	2737	2699	2168	3017
				2641	6361	2502	2593	2135
					2816	2194	2081	2513
				2477	3000	2115	2201	3137
				2861	2812	2183	2142	3227
				1982	2441	2342	2295	3079
				1776	2763	2682	2337	3823
				2220	2675	2340	2085	2642
				2233	2746	2665	2300	2802
				2039	2687	2877	2060	2372
				1929	3211	1767	2631	2372
				2075	2320	2252	2346	2411
				1874	2312	2201	2273	3018
				1990	2221	2204	2013	2354
				1730	2503	2072	1888	2243
				2601	2206	2497	1948	2484
				2276	2600	2531	2016	2736
				3119	2313	2290	2192	3031
				2025	2255	1976	2528	2394
				3008	2204	2073	2049	2368
				2349	2668	2242	2195	2380
				1832	2840	2613	2329	2746
				2101	3319	2057	2483	2506
				2085	2620	2227	2014	2758
				1897	2715	2205	2392	2878
				2511	3981	2048	2389	2583
				1907	4218	2161	2100	2955
				1962	3355	2145	1680	2661
				2040	2681	2668	2285	2826
				2089		2274	2449	2596
				1808	2616	2022	2227	2626
				1883	2107	2335	2083	2792
				1953	3996	2267	2014	3486
				2256	8874	2328	1904	3213
				1958	2335	1859	2355	2721
				2129	8241	1996	2524	2706
				1812	8998	2117	2076	2970
				2124	3370	2572	2382	2201
				2086	3122	1933	2094	2402
				2357	2542	1930	2032	3327
				2360	2877	2151	1940	2441
				1961	2401	2103	2085	3783
				1796	5912	2299	2815	2974
				2134	2332	2030	2301	3100
					2963	1855	2162	2724
				5312	2487	2104	2123	2419
				1931	2226	2112	2052	3740
				2303	2840	2025	2044	3150
				2071	2191	2623	2242	2510
				2150	2817	3264	2014	4353
				2290	2251	1997	2057	4794
				2493	2175	2450	2158	3607
				2144	2424	2187	2075	4083
				2179	3183	2125	2161	3773
				2010	2218	2184	3149	5454
				2200	2172	2106	2149	5826
				2404	2453	2053	2005	4788
				1935	2411	2568	2372	4061
				3421	2039	2517	2123	2355
				2215	3057	2791	2493	2373
				2102	3445	2383	2096	2503
				2752	2487	2715	2265	2627
				2700	2282	2024	2177	2730
				2948	2506	2201	2315	3300
				2915	2680	2167	2217	2748
				2733	3932	2229	2173	2526
				2036	3202	2025	3121	2517
				2085	2890	2059	2368	2631
				2223	4003	2378	2141	2464
				1982	2363	3854	2815	2655
				2791	2481	2699	2578	2889
				2818	3146	2120	2037	2811
				3008	2936	1931	2059	2378
				3249	5412	4008	2838	3024
				2084	2338	2961	2186	2622
				2154	2181	2419	2273	2742
				2155	2403	2528	2097	2697
				1996	2395	2809	2239	2855
				1659	1910	2438	2588	3095
				2211	2916	1874	1810	2667
				1988	3945	2024	2154	2663
				2258	5729	2608	2292	2889
				2076	3272	1965	1921
				1919	2707	1847	1839	4031
				2048	2920	2441	2142	2813
				2377	3149	2183	2268	5947
				2002	2455	2118	2731	3168
				1936	2474	2360	2878	5076
				2348	2964	2118	2225	3991
				1997	2199	2829	2093	2927
				1941	2568	2139	2682	4702
				2062	11205	6596	2416	3782
				2012	2210	1916	2158	2857
				2407	4546	2193	2113	2990
				2933	2466	2236	1937	2898
				1925	2356	2157	2280	2932
				2089	2568	3075	2016	3344
				2038	3512	2283	2250	3820
				2805	5925	2819	2105	3509
				2372	3309	2034	2479	3030
				2578	2540	2757	2024	7213
				2272	2443	3711	2293	5988
				1910	2401	3959	2196	2854
				1827	2214	2658	2400	4211
				2083	2253	2857	2014	3125
				2285	2565	2129	2164	3943
				2592	2389	2120	2059	4769
				2301	2737	3425	2203	2845
					2286	2508	2055	3060
					2280	2159	2023	3446
					2351	2438	2196	4171
					2389	2363	2193	3567
					2610	2950	2060	3379
					2718	2044	2310	2875
					3361	2014	2015	3856
					2278	2437	2181	2776
					2185	1701	2216	6133
					2255	2047	1959	3808
					2213	1991	2255	3232
					2364	2075	2129	2934
					2653	3028	2363	3463
					2050	2179	2048	3416
					2322	3038	1778	4785
						2626	2064	2927
					3209	2232	2148	3906
					2465	1990	2050	3820
					3797	2382	2180	3349
					2437	2301	2443	4025
					3260	1997	2187	3886
					2372	2079	1951	3134
					2490	1975	2336	4189
					2587	2006	2486	2897
					2388	2191	2258	2823
					2795	1851	2379	3169
					2484	2411	2244	6333
					2942	2308	2086	3600
					2569	2260	2025	3114
					2582	2539	2006	4209
					2292	2020	2137	3673
					3659	1873	1890	3015
					3466	2210	2152	3243
					2776		3535	3331
					2072	2336	2264	3279
					2781	2089	1885	3231
					2375	2663	1833	2934
					2631	2290	2186	3284
					2115	1985	2446	2671
					2630	2077	2493	4653
					3107	2657	2152	3166
					2652	2016	2062	5065
					2644	2071	2376	2961
					2324	2708	2987	3305
					2410	2612	2302	3618
					2811	2151	2003	2960
					2933	2069	2021	3306
					2153	2533	1955	3897
					3160	2008	2068	3007
					2512	2539	2039	3141
					2430	2098	2306	2953
					2707	2689	2526	2684
					2330	2226	2295	3345
					2389	2070	2101	3993
					2426	2418	2445	3300
					2323	2375	2488	3818
					2318	1958	2070	3311
					2397	2025	2159	4935
					2798	2495	2107	3299
					2942	2276	2244	3473
					3967	2009	2236	3766
					2829	2856	2198	4324
					3860	2080	2159	3185
					2356	2256	2506	2849
					2583	2324	1919	4299
					2442	3299	2105	4289
					2093	2107	2499	2954
					1959	2548	2223	3561
					2805	1959	2705	3726
					2295	2584	2086	4101
					2672	2041	2355	4157
					2848	2209	2422	2836
					3198	1945	2331	2942
					2169	2369	2032	3602
					2647	2228	2689	3181
					2512	2522	2154	3742
					2222	2053	1946	3083
					2439	2159	2225	3029
					2135	2217	2147	2811
					2480	2530	2334	3208
					2201	2615	2411	4705
					7319	2081	2718	3189
					3751	1999	1942	2826
					2688	3329	2129	4643
					2297	1965	1964	4510
					3349	2147	2117	3938
					5254	2333	2516	4573
					2105	1841	2209	3626
					2775	2469	2060	2920
					2592	2113	2130	2947
					2277	2027	2030	4066
					2352	2201	2024	2780
					2402	2267	2107	3819
					2803	2024	2468	3978
					2663	2188	2536	4350
					2385	2532	2095	2977
					2626	1856	2044	4428
					2276	2352	2090	2893
					3397	2523	2199	3573
					2551	3124	2171	2970
					2553	4751	2239	4336
					4745	2529	2138	4318
					2272	4494	2094	2840
					2561	3632	2879	3039
					2717	2853	2025	3770
					2632	2630	2639	3163
					2996	2023	2191	3084
					3728	2470	1999	3134
					3161	2250	2765	2829
					3149	1939	2093	3741
					3621	2093	2030	3215
					2320	2207	2842	2827
					2193	2234	2093	3229
					2976	2289	2081	2886
					2311	1985	2327	2817
					2396	2526	1930	3591
					2284	1888	2443	3479
					2617	2165	1996	3404
					3068	2186	2358	3575
					2804	1981	2111	3173
					2383	2253	2082	3618
					2686	2077	2093	2979
					2289	2607	1983	4292
					2574	2256	2166	3993
					2297	2231	2171	3625
					5284	2426	2211	4093
					2378	2333	2035	3175
					2409	3076	1831	3406
					5013	2673	2181	2843
					2295	2087	1856	3322
					2946	2724	2149	4294
					2622	2028	2141	3531
					3317	3945	2323	2835
					2396	2460	2040	3065
					2938	2477	2222	2737
					2568	2212	2039	2823
					2640	2055	1930	2947
					3209	2052	1830	4070
					2475	2168	2168	3575
					2269	2331	1929	2475
					2667	2428	2388	2852
					2329	2070	2081	3716
					4366	2254	2100	2967
					2983	2306	1985	4919
					2934	2175	2789	3200
					2963	3739	2033	3451
					2237	2632	2080	3231
					2369	2106	2277	3876
					2201	2793	2341	2939
					4352	3974	2176	2858
					3333	5287	2019	2829
					2595	2186	2165	4100
					6731	2323	2234	4720
					3308	2703	2105	3295
					3291	2178	2184	2863
					2893	1926	2056	4837
					3852	2837	2098	2869
					2233	1812	2535	4447
					2603	2244	2324	4672
					2219	2003	1928	3072
					2600	2047	2645	2745
					2338	2031	1974	4138
					2972	1999	1953	4091
					2698	1888	2058	3444
						1726	2612	4159
					2435	2445	2456	3020
					2531	2008	2214	4316
					2795	2407	2053	3239
					2435	2162	2211	3368
					3042	2323	2126	3521
					2385	2519	2448	2718
					2363	1980	2413	3994
					2258	1730	2022	3372
					2473	3568	2214	3575
					3239	2015	2277	5198
					2224	2487	2119	3492
					2962	2016	2022	3813
					3909	2253	2489	2746
					1922	2260	2040	2914
					2787	2036	1945	3903
					2350	2108	2012	5206
					2363	2630	2395	3919
					2360	2256	2010	3231
					2426	2324	2156	3032
					2231		2053	3027
					3518	2106	2174	3632
					3194	2653	2599	4630
					4965	2661	2030	2905
					2453	2250	2044	3938
					2322	2335	2015	3048
					3472	3014	2262	3421
					3522	2009	2283	4711
					5698	2163	1942	2859
					2737	2294	2811	2762
					2479	2879	2236	2917
					3543	3087	2295	2887
					2626	2240	2175	2964
					2254	2289	2198	3315
					2875	2724	2276	2873
					2498	1976	2834	3053
					2237	2659	2078	2973
					2574	2375	2829	5269
					2478	2321	2021	4308
					2436	2818	2021	3709
					2897	2255	2000	3857
					2872	2370	2773	6104
					2322	2589	2126	3265
					2396	2144	2359	3016
					2732	2211	2104	3660
					2221	2004	1957	3628
					4702	2407	2285	4845
					2227	3619	2153	2817
					2382	2227	2094	3489
					2350	2058	2262	2993
					2776	2425	2659	3110
					2530	2152	1956	3229
					3312	2661	2219	4446
					2641	2169	1981	2704
					2064	2279	1860	2831
					3071	3015	2521	4553
					2166	2284	2111	3504
					3086	3152	2045	3035
					2563	2249	2029	2950
					2539	2111	2135	3333
					3069	2466	2044	3622
					2479	2610	2135	3278
					2348	2064	2262	2924
					3210	2427	1934	3078
					2612	3008	2901	2971
					2214	2030	2092	3550
					2552	2287	2016	4097
					3011	2618	2188	3391
					2387	2472	2205	4621
					2482	2018	2547	3276
					3058	2453	2153	4307
					2494	2421	2122	4191
					2563	2252	2475	3253
					2634	2079	2061	3499
					2179	2265	2298	2926
					3217	2273	1932	4016
					2506	2094	2157	3180
					2290	2296	2116	3061
					2534	2422	1981	3094
					3072	2265	2169	3165
					2604	2434	2414	3283
					2402	2095	2978	3468
					3735	2713	1931	2987
					2940	2102	2174	3013
					2512	2834	2377	2768
					2859	3267	2557	2886
					2274	2476	2088	3349
					3168	2426	2115	2896
					2779	2136	2057	2854
					2389	3065	2034	2810
					2402	2106	2150	3751
					2544	2420	2106	3455
					3108	2122	1921	3324
					3910	2543	2009	3417
					4732	2280	1939	2882
					2652	2200	2431	3363
					2289	2090	2153	3232
					3585	2362	2162	3893
					3041	2516	2015
					3276	2031	2406	3039
					2694	2367	2025	2555
					6821	2732	2640	2706
					2600	2339	2407	7320
					3058	2337	2217	6887
					4032	2684	1773	2643
					2761	2408	2042	5777
					2689	2472	2416	8052
					2326	2681	2370	3814
					2410	2385	2060	8302
					2973	2536	2274	6867
					2775	2498	2187	4834
					2491	2144	2024	7352
					2370	3102	2235	3909
					2524	2064	2588	4789
					2717	2091	2333	5009
					2583	2635	2044	2604
					2751	2549	2062	7846
					2432	2226	2204	3647
					2425	2293		3645
					2840	2149	2142	4511
					2520	2075	2080	3069
					3389	1794	2154	3862
					2498	2303	2088	4100
					2806	2689	2533	3235
					3036	2915	2556	4550
					3232	2493	2429	4377
					2249	2192	2290	4459
					3419	2189	2181	2932
					2925	2749	2776	4686
					2947	2903	2339	2688
					4738	2302	2024	3042
					2233	2367	2151	3339
					2465	3157	2317	2697
					2494	2558	2695	2895
					2451	3362	1971	2572
					2968	2636	2106	2571
					2337	2503	2095	2148
					2748	2991	2168	3634
					2544	2524	2115	3545
					3365	2084	2097	5719
					2389	1959	2271	3201
					4062	2842	2109	3845
					2362	2062	2660	11357
					2338	2243	2448	4379
					2391	3339	2322	4228
					2917	2090	1981	2849
					2312	2077	2205	7873
					3461	2598	2270	3274
					2584	2769	2428	7455
					2301	4258	2167	4505
					2312	2358	2373	2800
					2994	3313	1911	7461
					5954	2465	2076	7927
					3521	2062	2155	4742
					4472	2928	2225	3153
					4192	2058	2152	10705
					3623	2173	2966	6902
					2590	2305	2016	3053
					3680	2187	2167	3384
					2319	2067	2250	3053
					2398	2102	1993	4592
					3315	2579	2142	2556
					2443	2171	2107	7821
					2474	2210	1921	2358
					2368	2327	2185	5717
					2711	3329	2082	3000
						2963	2805	3126
						2257	2648	4126
						2099	2263	3539
						2476	2006	2542
						2436	2245	3148
						2099	2300	3109
						3058	2633	7120
						3341	2141	4185
						2045	2092	5134
						2267	2166	3561
						2277	2648	3418
						2622	2080	4079
						2133	2218	3069
						1992	2100	2603
						2541	2182	2514
						2091	3145	3669
						2221	2110	3759
						3409	2541	4012
						2350	2145	2639
						2137	2153	5556
						1799	2219	3314
						2376	2517	4091
						2164	2114	2648
						1910	2679	3530
						2218	2065	3493
						2742	2068	2431
						2096	1998	3979
						3687	1951	2821
						2661	2000	2649
						2823	2133	2750
						1882	2071	2738
						2082	2082	2780
						2488	2149	2657
						2397	2152	3141
						1973	2441	3336
						3733	1941	3314
						2905	2398	3380
						2103	2092	3406
						727	2168	2645
						1095	2088	3020
						1962	2193	3106
						1833	2243	2607
						2303	2133	3557
						1830	2604	2727
							2173	5224
							2265	3820
							2092	4391
							1998	3605
							2721	2525
							2305	2772
							2615	2818
							2641	2735
							2413	3155
							2059	2770
							2634	3008
							2278	2514
							2186	5470
							3032	4123
							2101	3911
							2098	2997
							2029	3275
							2285	8685
							1982	2771
							2027	3029
							1915	3829
							1924	3941
							2291	4241
							2384	3801
							2183	4327
							3338	4431
							2106	5025
							2233	3369
							2248	2834
							2148	2757
							2319	2676
							2612	5173
							2243	3796
							2253	2367
							2222	2434
							2686	3518
							1993	4006
							2291	4212
							2482	2615
							2007	2812
							2075	3434
							2672	2948
							2122	2982
							2079	5860
							2169	4144
							2084	2458
							2233	2664
							2265	4200
							2325	2845
							2291	6068
							2115	4549
							2116	9276
							2321	4525
							2101	3568
							2372	2598
							2016	3108
							2270	3702
							2459	3741
							2147	4827
							2548	2874
							1949	3318
							2437	4541
							2123	2709
							1990	6443
							2076	2939
							2314	4372
							2103	4487
							2266	3096
							2109	3599
							1989	3645
							2245	3043
							2518	4982
							2181	3147
							2257	4797
							2214	3579
							2342	3117
							2092	6466
							2263	4440
							2170	3216
							2428	3254
							2223	2888
							2261	3191
							2079	3090
							2418	2787
							2131	4404
							2180	3194
							2251	2741
							2277	2702
							2228	2662
							2099	8038
							2187	3372
							2117	2720
								2618
							1958	3391
							2060	7493
							1959	6998
							2380	3386
							2047	4771
							2244	4229
							2209	5582
							2185	4344
							2332	2726
							2004	5451
							2643	4622
							2601	4303
							2296	3629
							2635	2899
							2011	3951
							2657	4151
							2308	7398
							2233	3740
							2075	3893
							2046	5805
							2145	2847
							2167	3289
							2185	3023
							2143	6131
							2064	3481
							2126	4325
							2204	6432
							1989	3152
							2704	5762
							2421	5014
							2060	7184
							1966	2858
							2497	2813
							2616	2695
							2348	2572
							2105	3084
							2494	3150
							1876	2599
							2316	2758
							2260	2573
							2107	2438
							2045	4521
							2219	5070
							2151	3642
							2045	4958
							2398	3915
							2026	2597
							2227	3269
							2316	3559
							2094	2194
							2357	2627
							1973	2513
							1997	2796
							2326	3358
							2390	3116
							2088	2456
							2085	2483
							1872	2531
							2197	3338
							2101	2779
							2017	3556
							2253	5857
							2107	3213
							1987	2677
							2183	5236
							2046	2670
							2318	2906
							2154	3363
							2078	3218
							2081	2538
							3198	2881
							2256	4488
							2379	3667
							2053	3185
							2103	4383
							2185	2664
							2163	2446
							2043	3170
							2177	2754
							2063	2420
							2024	3120
							2053	4177
							2147	2711
							1788	3408
							2251	2704
							1990	2540
							2186	4355
							2096	6146
							2590	4959
							2037	4258
							2162	3012
							2394	3514
							2014	5000
							2430	7550
							2066	3713
							2187	4140
							2023	2609
							2188	4435
							2108	5711
							2301	6329
							2009	4746
							2207	5706
							2108	8355
							1913	5632
							2346	2776
							1993	3618
							1967	3594
							2034	5201
							2541	2767
							2065	3678
							2098	4486
							2462	2843
							2084	3039
							2248	2560
							2120	3534
							2156	6600
							1875	3037
							2052	3614
							2243	9539
							2555	7400
							2203	10244
							2269	15923
							2109	7013
							2137	5139
							2237	3271
							2174	3070
							2056	2928
							2229	2854
							2096	3568
							2134	3387
							2255	2545
							2274	2945
							2143	2596
							2067	3193
							1961	3802
							2213	2543
							1873	2897
							2006	5758
							2264	3546
							2410	8967
							2127	3181
							2076	3711
							2362	3703
							2193	3137
							2285	3468
							2069	6041
							2210	6100
							2138	7073
							2143	4653
							2131	4189
							2413	3190
							2623	6341
							2081	4978
							2132	4772
							2172	8913
							1964	5454
							1951	8867
							2050	7851
							2107	4214
							2702	8081
							2081	3960
							2020	4382
								5094
							2210	7132
							2482	3701
							2406	2684
							2961	6323
							2348	5223
							2727	5923
							2703	4457
							2317	2896
							2886	5327
							2107	7162
							2248	6852
							2326	4281
							3731	5180
							2389	2795
							2100	6541
							2193	3366
							2377	3984
							4896	3238
							2283	2480
							2231	2636
							2946	2648
							2768	2781
							2423	2544
							2577
							2599	3154
							3638	3035
							2254	4269
							3189	2885
							3619	3135
							2391	2781
							2219	3110
							2742	5531
							2414	2658
							2029	8544
							2563	2440
							2222	4204
							2469	2307
							2980	3279
							3348	2468
							2180	2900
							2836	2856
							3463	5527
							2685	2680
							2255	3688
							2165	3381
							2114	2778
							3059	2280
							2371	4538
							2202	4736
							2898	3382
							2401	3962
							2405	6946
							3274	3237
							3148	4166
							2219	3243
							2608	4360
							2327	3780
							2016	3758
							2198	3099
							2253	3969
							2213	3470
							2585	3627
							2831	3560
							2499	4369
							3287	2777
							2353	3857
							2315	2879
							2271	4042
							2497	6087
							2102	6677
							2301	3615
							3124	3526
							2413	2233
							2239	3383
							2127	2920
							2639	2404
							2399	3220
							2467	3494
							2097	3452
							2729	4024
							2039	3783
							2207	2648
							2040	3027
							2238	3305
							2488	4128
							2429	5200
							2387	4799
							2221	4140
							2237	5256
							2834	2823
							2910	3454
							2519	4171
							2385	2804
							2357	3705
							2322	3530
							2167	3090
							2420	3378
							2439	4943
							2442	3771
							2593	2534
							2395	2951
							2593	2978
							2370	3538
							2628	2579
							2362	3630
							2845	2768
							2632	3035
							2885	2977
							2194	4636
							2479	4541
							2192	3554
							2246	2655
							2221	3020
							2875	5352
							2386	3972
							2517	2802
							2654	2997
							4837	2602
							2332	4779
							3667	2589
							2197	3252
							1896	2803
							2472	4149
							2637	2934
							2641	3422
							2531	3293
							2618	3872
							2164	4189
							4859	3305
							2632	3828
							3127	3743
							2789	2412
							2479	3054
							2796	4389
							2997	2526
							2670	3416
							2963	3031
							2317	3217
							3138	3578
							2630	4049
							2948	3260
							3578	3920
							2384	3594
							2308	5659
							2087	3779
							2186	5557
							2116	5662
							2311	3226
							2148	4883
							2519	2992
							2557	2739
							3319	3839
							2126	2953
							3408	4085
							2312	3710
							2972	2500
							2002	2817
							2490	3578
							2265	3034
							2410	4188
							2109	5941
							2302	5084
							3511	6116
							2341	2860
							1885	5232
							2463	3082
							2239	3506
							2397	3249
							2125	2804
							2473	3730
							2566	3972
							2046	2884
							2149	3653
							2287	3702
							2924	7578
							2282	5356
							3045	3200
							2566	3828
							2471	3161
							3387	3467
							2265	6360
								2924
								2974
								3898
								3268
								2697
								4597
								3487
								3574
								2785
								2847
								3873
								3721
								2622
								3558
								3574
								3987
								3089
								2642
								4077
								2945
								3783
								2732
								4298
								3058
								2640
								7278
								3815
								2606
								5322
								3806
								6677
								3701
								2687
								4064
								3743
								3734
								3036
								3965
								2644
								2486
								5389
								3749
								3263
								5060
								4781
								3517
								2930
								4752
								3349
								3569
								3526
								2578
								2623
								2791
								3969
								2535
								4458
								2876
								2721
								2797
								4452
								2886
								1979
								2292
								2262
								3468
								2186
								2333
								2543
								2132
								3248
								2228
								2336
								2438
								2096
								2298
								2356
								2117
								2957
								2114
								2118
								2315
								2247
								2303
								2170
								2361
								2185
								2468
								2788
								2652
								2402
								2187
								1927
								2176
								2443
								2519
								2455
								2547
								2047
								2888
								2231
								2497
								2466
								2025
								2304
								3095
								2012
								2806
								3178
								2400
								1969
								2965
								2538
								2350
								2761
								2154
								3222
								2263
								2504
								2256
								2416
								2259
								2266
								2011
								2156
								2349
								2182
								3661
								2412
								2583
								2510
								3815
								4913
								2290
								2224
								1848
								2032
								2143
								2678
								2557
								2014
								3009
								2316
								2117
								2453
								2739
								2801
								2160
								2724
								2255
								2189
								3110
								2501
								2030
								2033
								2189
								3573
								2103
								2456
								2132
								2257
								2931
								1964
								2038
								2547
								2210
								2989
								2318
								1955
								2140
								2775
								1953
								2227
								2217
								3032
								3175
								3507
								2242
								2162
								2247
								2345
								2026
								2167
								2118
								2907
								2140
								2007
								2939
								2168
								2127
								2339
								2142
								2275
								2184
								2109
								2124
								2117
								2258
								2168
								2062
								2048
								2220
								2231
								2259
								2506
								2109
								2244
								2166
								2158
								1959
								2058
								2475
								2592
								2969
								2208
								2462
								3249
								2780
								2530
								2878
								2623
								3043
								2174
								1948
								3098
								2125
								2442
								2148
								2471
								2081
								2039
								2171
								1977
								2121
								2989
								2191
								1949
								2017
								2170
								2065
								2018
								1975
								2348
								1892
								2376
								2030
								1890
								2154
								1969
								2341
								2021
								2479
								2058
								2127
								2576
								1955
								2241
								2708
								2148
								2192
								2154
								2265
								2733
								2447
								2209
								2923
								1981
								1940
								2876
								2370
								2706
								1895
								2093
								1790
								2837
								2575
								2480
								2178
								2343
								2181
								2103
								2044
								2090
								2142
								2164
								1892
								2299
								2025
								2119
								2300
								2120
								2283
								2204
								2467
								2337
								2193
								2335
								2094
								2131
								1872
								2296
								2198
								3282
								2041
								2090
								2480
								2400
								2203
								2196
								1973
								2182
								2094
								1967
								2108
								2234
								2039
								2169
								2132
								2408
								2135
								2105
								2358
								2209
								2366
								1940
								2171
								2128
								2223
								2267
								2021
								2177
								2007
								3246
								2603
								2343
								2003
								1946
								2322
								1952
								2152
								3187
								2885
								1666
								2350
								2647
								2215
								2084
								2461
								1980
								1972
								2009
								2277
								2666
								2522
								2931
								2179
								2107
								2292
								2333
								2096
								2128
								1967
								2229
								1970
								3362
								2571
								2902
								1955
								2247
								2810
								1927
								1960
								3067
								1903
								3087
								2418
								2698
								3218
								2429
								2514
								2871
								2133
								3507
								2159
								2555
								2574
								2155
								2195
								2190
								2661
								3182
								2144
								2222
								2830
								1889
								2182
								2140
								2106
								2454
								2532
								2373
								2721
								2622
								2534
								3395
								3100
								2355
								2243
								2982
								2238
								2196
								1958
								2595
								2172
								2286
								2649
								2122
								1949
