# Supplementary material for: DNA-binding site II is required for RAD51 recombinogenic activity in Arabidopsis thaliana
Source: Life Sci Alliance. 2024 May 20;7(8):e202402701. doi: 10.26508/lsa.202402701 (PMC11106524; doi:10.26508/lsa.202402701)
Supplement: Supplementary file 3 [file LSA-2024-02701_SdataF4.xlsx]

## Sheet: Figure 4B
	Sensitivity of seedlings to DNA damage (0 = unsensitive; 1 = sensitive) in untreated conditions																			Sensitivity of seedlings to DNA damage (0 = unsensitive; 1 = sensitive) with 30 µM MMC treatment
	WT						rad51_RAD51g			T1-1		T1-2		RAD51+/-_RAD51-II3A-1			RAD51+/-_RAD51-II3A-2			WT							rad51_RAD51g			T1-1			T1-2			RAD51+/-_RAD51-II3A-1			RAD51+/-_RAD51-II3A-2
	WT-1	WT-2	WT-3	WT-4	WT-5	WT-6	rad51_RAD51g-1	rad51_RAD51g-2	rad51_RAD51g-3	T1-1-1	T1-1-2	T1-2-1	T1-2-2	RAD51+/-_RAD51-II3A-1-1	RAD51+/-_RAD51-II3A-1-2	RAD51+/-_RAD51-II3A-1-3	RAD51+/-_RAD51-II3A-2-1	RAD51+/-_RAD51-II3A-2-2	RAD51+/-_RAD51-II3A-2-3	WT-1	WT-2	WT-3	WT-4	WT-5	WT-6	WT-7	rad51_RAD51g-1	rad51_RAD51g-2	rad51_RAD51g-3	T1-1-1	T1-1-2	T1-1-3	T1-2-1	T1-2-2	T1-2-3	RAD51+/-_RAD51-II3A-1-1	RAD51+/-_RAD51-II3A-1-2	RAD51+/-_RAD51-II3A-1-3	RAD51+/-_RAD51-II3A-2-1	RAD51+/-_RAD51-II3A-2-2	RAD51+/-_RAD51-II3A-2-3
	0	0	0	0	0	0	0	0	0	0	0	0	0	0	1	0	0	0	0	0	0	0	0	0	0	0	0	0	0	1	1	1	1	1	1	0	1	1	1	1	0
	0	0	0	0	0	0	0	0	0	0	0	0	0	0	0	0	0	0	0	0	0	0	1	0	0	0	0	0	0	1	1	1	1	1	1	1	1	1	1	1	1
	0	0	0	0	0	0	0	0	0	0	0	0	0	0	0	0	0	0	0	0	1	0	0	0	0	0	0	0	0	1	1	1	1	1	1	0	1	1	0	0	0
	0	0	0	0	0	0	0	0	0	0	0	0	0	0	0	0	0	0	0	0	0	0	0	0	0	0	0	0	0	1	1	1	1	1	1	1	0	1	0	0	1
	0	0	0	0	0	0	0	0	0	0	0	0	0	0	0	0	0	0	0	0	0	0	0	0	0	0	0	0	0	1	1	1	1	1	1	1	0	1	1	1	1
	0	0	0	0	0	0	0	0	0	0	0	0	0	0	0	0	0	0	0	0	0	0	0	0	0	0	0	0	0	1	1	1	1	1	1	1	1	1	1	1	1
	0	0	0	0	0	0	0	0	0	0	0	0	0	0	0	0	0	0	0	0	0	0	0	0	0	0	1	0	0	1	1	1	1	1	1	1	1	0	0	1	0
	0	0	0	0	0	0	0	0	0	0	0	0	0	0	0	0	0	0	0	0	0	0	0	0	0	0	0	0	0	1	1	1	1	1	1	1	1	0	1	0	0
	0	0	0	0	0	0	0	0	0	0	0	0	0	0	0	0	0	0	0	0	0	0	0	0	0	0	0	0	0	1	1	1	1	1	1	1	1	1	0	1	1
	0	0	0	0	0	0	0	0	0	0	0	0	0	0	0	0	0	0	0	0	0	0	0	0	0	0	0	0	0	1	1	1	1	1	1	1	1	0	1	0	0
	0	0	0	0	0	0	0	0	0	0	0	0	0	0	0	0	0	0	0	0	0	0	0	0	0	0	0	0	0	1	1	1	1	1	1	1	1	1	1	1	0
	0	0	0	0	0	0	0	0	0	0	0	0	0	0	0	0	0	0	0	0	1	0	0	0	0	0	0	0	0	1	1	1	1	1	1	1	1	1	1	1	0
	0	0	0	0	0	0	0	0	0	0	0	0	0	0	0	0	0	0	0	0	0	0	0	0	0	1	0	0	0	1	1	1	1	1	1	1	1	1	1	0	0
	0	0	0	0	0	0	0	0	0	0	0	0	0	0	0	0	0	0	0	0	0	0	0	0	0	0	0	1	0	1	1	1	0	1	1	1	1	0	0	0	0
	0	0	0	0	0	0	0	0	0	0	0	0	0	0	0	0	0	0	0	0	0	0	0	0	0	0	1	0	0	1	1	1	1	1	1	1	1	1	1	1	0
	0	0	0	0	0	0	0	0	0	0	0	0	0	0	0	0	0	0	0	0	0	0	0	0	0	0	0	0	0	1	1	1	1	1	1	1	1	1	1	1	0
	0	0	0	0	0	0	0	0	0	0	0	0	0	0	0	0	0	0	0	0	0	0	0	0	0	0	0	0	0	1	1	1	1	1	1	1	1	1	1	0	0
	0	0	0	0	0	0	0	0	0	0	0	0	0	0	0	0	0	0	0	0	0	0	0	0	0	0	0	0	0	1	1	1	1	1	1	1	1	1	1	1	0
	0	0	0	0	0	0	0	0	0	0	0	0	0	0	0	0	0	0	0	0	0	0	0	0	0	0	0	0	0	1	1	1	1	1	1	1	0	1	1	0	0
	0	0	0	0	0	0	0	0	0	0	0	0	0	0	0	0	0	0	0	1	0	0	0	0	0	0	0	0	0	1	1	1	1	1	1	1	1	1	1	1	0
	0	0	0	0	0	0	0		0	0	0	0	0	0	0	0	0	0	0	0	0	0	0	0	0	0	0	0	0	1	1	1	1	1	1	1	1	0	1	1	0
		0	0	0	0	0			0	0	0	0	0	0	0	0	0	0	0	0	0	0	0	0	0	0	0	0		1	1	1	1	1	1	1	1		1	1	0
					0						0					0			0	0				0			0					1		1	1	1			1
																0				0							0					1				1			1
																				0							0									1			1
																				0							0									1			1
																				0							0									1			1
																				0							0									1			0
																				0							0									0			1
																				0							0									1			1
																				0							0									1			1
																				0							1									1			1
																				0							0									1			1
																				0							0									1			0
																				0							0									1			1
																				0							1									1			1
																				0							0									1			1
																				0							0									1			0
																				0							0									1			0
																											0									1			1
																											0									1			1
																											0									1			1
																											0									0			1
																																				0			1

## Sheet: Figure 4C
	Number of blue sectors per plant
	WT			RAD51+/+_RAD51-II3A		rad51_RAD51-II3A
	WT-1	WT-2	WT-3	RAD51+/+_RAD51-II3A-1	RAD51+/+_RAD51-II3A-2	rad51_RAD51-II3A-1	rad51_RAD51-II3A-2	rad51_RAD51-II3A-3
	0	1	4	2	4	0	0	0
	0	0	0	0	0	0	0	0
	0	0	2	0	0	0	0	0
	0	1	0	0	0	0	0	0
	7	1	5	0	0	0	0	0
	5	3	2	0	3	0	0	0
	1	4	0	5	0	0	0	0
	1	0	0	2	2	0	0	0
	0	4	1	1	0	0	0	0
	2	2	1	0	2	0	0	0
	1	8	3	4	0	0	0	0
	1	2	0	1	0	0	0	0
	1	3	3	0	0	0	0	0
	3	5	6	2	0	0	0	0
	0	9	1	0	1	0	0	0
	7	2	2	0	0	0	0	0
	4	0	1	0	0	0	0	0
	2	5	0	0	1	0	0	0
	5	6	1	0	0	0	0	0
	2	1	0	1	1	0	0	0
	3	1	3	1	2	0	0	0
	1	0	0	0	0	0	0	0
	3	0	4	0	0	0	0	0
	4	3	0	0	0	0	0	0
	2	2	9	2	0	0	0	0
	4	3	1	2	1	0	0	0
	2	0	2	0	0	0	0	0
	2	2	2	0	0	0	0	0
	4	2	3	1	0	0	0	0
	1	6	0	2	2	0	0	0
	2	1	2	0	0	0	0	0
	3	1	1	1	0	0	0	0
	2	6	2	0	0	0	0	0
	2	2	3	0	0	0	0	0
	7	5	2	0	0	0	0	0
	3	0	1	0	0	0	0	0
	5	5	5	0	1	0	0	0
	0	2	2	0	0	0	0	0
	4	1	3	0	0	0	0	0
	0	1	4	0	0	0	0	0
	3	5	1	3	0	0	0	0
	2	1	5	0	0	0	0	0
	7	1	3	0	0	0	0	0
	3	2	2	0	0	0	0	0
	0	2	2	0	0	0	0	0
	4	1	1	1	4	0	0	0
	1	3	1	0	0	0	0	0
	1	2	1	0	0	0	0	0
	1	5	0	0	1	0	0	0
	2	2	1	0	0	0	0	0
	6	1	1	0	0	0	0	0
	1	7	3	3	0	0	0	0
	4	3	3	0	2	0		0
	3	7	7	0	1	0		0
	1	2	1		0	0		0
	5	3	6		1	0		0
	0	3	4		0	0		0
	4	0	3		1	0		0
	0	3	0		0	0		0
	2	1	4		4	0		0
	3	2	3		0	0		0
	5	10	2		0	0		0
total number of blue sectors	154	166	135	34	34	0	0	0
