# Supplementary material for: DNA-binding site II is required for RAD51 recombinogenic activity in Arabidopsis thaliana
Source: Life Sci Alliance. 2024 May 20;7(8):e202402701. doi: 10.26508/lsa.202402701 (PMC11106524; doi:10.26508/lsa.202402701)
Supplement: Supplementary file 4 [file LSA-2024-02701_SdataFS2.xlsx]

## Sheet: Figure S2B
	Sensitivity of seedlings to DNA damage (0 = unsensitive; 1 = sensitive) in untreated conditions				Sensitivity of seedlings to DNA damage (0 = unsensitive; 1 = sensitive) with 30 µM MMC treatment
	RAD51+/+_RAD51-II3A-1	RAD51+/+_RAD51-II3A-2	RAD51+/+_RAD51-II3A-3	RAD51+/+_RAD51-II3A-4	RAD51+/+_RAD51-II3A-1	RAD51+/+_RAD51-II3A-2	RAD51+/+_RAD51-II3A-3	RAD51+/+_RAD51-II3A-4
	0	0	0	0	1	0	1	0
	0	0	0	0	0	0	1	0
	0	0	0	0	1	0	1	0
	0	0	0	0	1	0	1	0
	0	0	0	0	1	0	0	1
	0	0	0	0	1	0	1	0
	0	0	0	0	1	0	0	0
	0	0	0	0	0	0	1	0
	0	0	0	0	1	0	0	0
	0	0	0	0	1	0	0	1
	0	0	0	0	1	0	1	0
	0	0	0	0	1	0	1	1
	0	0	0	0	1	0	0	0
	0	0	0	0	1	0	1	1
	0	0	0	0	1	0	1	0
	0	0	0	0	1	0	1	0
	0	0	0	0	1	0	1	0
	0	0	0	0	1	0	0	0
	0	0	0	0	1	0	1	0
	0	0	0	0	1	0	1	0
	0	0	0	0	0	0	0	0
	0	0	0	0		0	0
