# Supplementary material for: DNA-binding site II is required for RAD51 recombinogenic activity in Arabidopsis thaliana
Source: Life Sci Alliance. 2024 May 20;7(8):e202402701. doi: 10.26508/lsa.202402701 (PMC11106524; doi:10.26508/lsa.202402701)
Supplement: Supplementary file 5 [file LSA-2024-02701_SdataF5.xlsx]

## Sheet: Figure 5A
Number of seeds per silique
WT					rad51						rad51_RAD51g						T1-1						T1-2
WT-1	WT-2	WT-3	WT-4	WT-5	rad51-1	rad51-2	rad51-3	rad51-4	rad51-5	rad51-6	rad51_RAD51g-1	rad51_RAD51g-2	rad51_RAD51g-3	rad51_RAD51g-4	rad51_RAD51g-5	rad51_RAD51g-6	T1-1-1	T1-1-2	T1-1-3	T1-1-4	T1-1-5	T1-1-6	T1-2-1	T1-2-2	T1-2-3	T1-2-4	T1-2-5	T1-2-6
68	55	65	66	64	0	0	0	0	0	0	68	70	70	65	68	72	58	57	62	61	61	57	59	35	65	58	66	64
74	65	67	63	64	0	0	0	0	0	0	56	60	68	40	59	40	13	54	55	65	59	66	52	53	61	53	68	67
65	68	64	60	67	0	0	0	0	0	0	62	60	72	66	67	72	70	58	56	67	60	65	65	57	64	60	64	65
44	65	63	33	68	0	0	0	0	0	0	65	72	72	56	69	73	64	57	56	56	63	63	56	59	51	66	53	53
69	66	57	68	29	0	0	0	0	0	0	67	64	74	68	70	59	52	48	65	63	61	66	59	71	56	65	66	69
65	41	67	65	66	0	0	0	0	0	0	58	66	66	65	54	68	45	56	49	62	56	63	65	63	68	57	60	54
64	68	55	65	63	0	0	0	0	0	0	66	74	62	48	67	66	52	65	61	59	67	67	66	57	67	62	66	62
71	57	55	63	51	0	0	0	0	0	0	67	56	66	64	65	64	62	50	60	57	60	35	64	55	63	63	61	64
61	68	70	72	55	0	0	0	0	0	0	61	66	71	68	70	59	67	71	47	66	67	70	37	53	64	67	65	66
58	56	62	56	73	0	0	0	0	0	0	65	61	69	64	56	65	19	66	55	69	58	63	68	68	62	70	66	61
58	63	64	60	54	0	0	0	0	0	0	62	58	68	69	64	52	63	65	63	55	65	48	55	63	65	57	55	62
65	73	68		69	0	0	0	0	0	0	67	63	70	69	74	58	70	70	55	70	64	52	50	68	58	34	58	68
67	49	63		69	0	0	0	0	0	0	66	66	70	70	64	64	61	60	61	69	62	68	72	66	67	59	56	64
67	66	38		65	0	0	0	0	0	0	59	72	41	39	60	66	66	57	61	61	65	30	59	61	70	62	55	62
70	49	59		56	0	0	0	0	0	0	72	67	57		50	60	60	67	52	59	59	67	56	55	67	65	61	67
40	49	57		64	0	0	0	0	0	0	66	66	64		63	63	70	60	59	64	64	67	70	63	64	57	65	63
70	60	60			0	0	0	0	0	0	64	71	64		63	67	71	70	59	64	67	57	68	62	50	63	53	63
65	46	57			0	0	0	0	0	0	68	68	66		58	64	67	63	69	56	52	64	54	62	63	63	64	59
56	61	67			0	0	0	0	0	0		66			68	74	61	61	56	66	64	61	59	57	53	61	65	53
68	64	59			0	0	0	0	0	0		67			68	62	65	62	66	66	70	48	55	68	52	57	47	48
67	54	70			0	0	0	0	0	0					66	57	55	69	56	64	67	57	71	51	52	65	57	60
60	51	63			0	0	0	0	0	0					58	65	61	67	67	48	67	56	62	66	64	65	49	55
68	54	54			0	0	0	0	0	0					47	60	61	63	58	61	70	62	60	58	70	66	55	35
61	64	57			0	0	0	0	0	0					60	71	64	64	62	65	66	56	59	64	63	47	55	67
66					0	0	0	0	0	0						69	70	65	66	67	61	64	49	61	57	64	69	69
68					0	0	0	0	0	0							55	41	63	62			53	59	73	42	53	61
					0	0	0	0	0	0							57		64	68			74	67	70	59	59
					0	0	0	0	0	0							58			60			67	66	65	54	71
						0	0	0	0	0							67			72			69	60		58	55
						0	0		0	0							66										64
						0
